# Supplementary material for: Process‐Informed Neural Networks: A Hybrid Modelling Approach to Improve Predictive Performance and Inference of Neural Networks in Ecology and Beyond
Source: Ecol Lett. 2024 Dec 3;27(11):e70012. doi: 10.1111/ele.70012 (PMC11613309; doi:10.1111/ele.70012)
Supplement: Supplementary file 1 — Data S1. [file ELE-27-0-s001.zip]

Archive with 28 entries (28 files):
- CaseStudy1.pdf
- CaseStudy2.pdf
- CaseStudy3.pdf
- data_theory_dichotomy.pdf
- pipeline.pdf
- Pmultisite_fit_BayesPriors_exp3_full.pdf
- Psinglesite_fit_BayesPriors_full.pdf
- SI.aux
- SI.bib
- SI.dvi
- SI.idx
- SI.log
- SI.out
- SI.pdf
- SI.tex
- SI.tex.bak
- SI.toc
- sim_results_all.pdf
- temporalpredictions_full_cs1.pdf
- temporalpredictions_full_cs2.pdf
- temporalpredictions_full_cs3.pdf
- temporalpredictions_sparse_cs1.pdf
- temporalpredictions_sparse_cs2.pdf
- temporalpredictions_sparse_cs3.pdf
- via_emb_cs1.pdf
- via_emb_cs2.pdf
- via_emb_cs3.pdf
- via_res.pdf
