# Supplementary material for: Process‐Informed Neural Networks: A Hybrid Modelling Approach to Improve Predictive Performance and Inference of Neural Networks in Ecology and Beyond
Source: Ecol Lett. 2024 Dec 3;27(11):e70012. doi: 10.1111/ele.70012 (PMC11613309; doi:10.1111/ele.70012)
Supplement: Supplementary file 1 — Data S1. [file ELE-27-0-s001.zip › SI.aux]

\relax 
\providecommand\hyper@newdestlabel[2]{}
\providecommand\zref@newlabel[2]{}
\providecommand\HyperFirstAtBeginDocument{\AtBeginDocument}
\HyperFirstAtBeginDocument{\ifx\hyper@anchor\@undefined
\global\let\oldcontentsline\contentsline
\gdef\contentsline#1#2#3#4{\oldcontentsline{#1}{#2}{#3}}
\global\let\oldnewlabel\newlabel
\gdef\newlabel#1#2{\newlabelxx{#1}#2}
\gdef\newlabelxx#1#2#3#4#5#6{\oldnewlabel{#1}{{#2}{#3}}}
\AtEndDocument{\ifx\hyper@anchor\@undefined
\let\contentsline\oldcontentsline
\let\newlabel\oldnewlabel
\fi}
\fi}
\global\let\hyper@last\relax 
\gdef\HyperFirstAtBeginDocument#1{#1}
\providecommand*\HyPL@Entry[1]{}
\HyPL@Entry{0<</S/D>>}
\@writefile{toc}{\contentsline {section}{\numberline {1}Pipeline}{3}{section.1}}
\@writefile{toc}{\contentsline {subsection}{\numberline {1.1}Structure}{3}{subsection.1.1}}
\@writefile{lof}{\contentsline {figure}{\numberline {1}{\ignorespaces Sketch of the pipeline structure. The sequential order of the parts is from top to bottom. The structure is similar for the temporal, spatial and spatio-temporal experiment. PM = Process-based model, BC = Bias correction, PR = Physics Regularisation, PP = Parallel physics, NN = Naive neural network, DA = Domain adaptation, PE = Physics Embedding\relax }}{3}{figure.caption.1}}
\providecommand*\caption@xref[2]{\@setref\relax\@undefined{#1}}
\newlabel{fig:struc}{{1}{3}{Sketch of the pipeline structure. The sequential order of the parts is from top to bottom. The structure is similar for the temporal, spatial and spatio-temporal experiment. PM = Process-based model, BC = Bias correction, PR = Physics Regularisation, PP = Parallel physics, NN = Naive neural network, DA = Domain adaptation, PE = Physics Embedding\relax }{figure.caption.1}{}}
\@writefile{toc}{\contentsline {subsection}{\numberline {1.2}Download code}{3}{subsection.1.2}}
\citation{Reyer2019}
\citation{Taiz2015}
\@writefile{toc}{\contentsline {subsection}{\numberline {1.3}Reproducibility}{5}{subsection.1.3}}
\@writefile{toc}{\contentsline {section}{\numberline {2}Data}{5}{section.2}}
\@writefile{toc}{\contentsline {subsection}{\numberline {2.1}Source}{5}{subsection.2.1}}
\@writefile{toc}{\contentsline {subsection}{\numberline {2.2}Preprocessing}{5}{subsection.2.2}}
\@writefile{lot}{\contentsline {table}{\numberline {1}{\ignorespaces Data used from the PROFOUND database.\relax }}{6}{table.caption.2}}
\newlabel{tab: vars}{{1}{6}{Data used from the PROFOUND database.\relax }{table.caption.2}{}}
\@writefile{toc}{\contentsline {subsection}{\numberline {2.3}Normalisation}{7}{subsection.2.3}}
\citation{minunno2016preles}
\@writefile{toc}{\contentsline {section}{\numberline {3}Technical details}{8}{section.3}}
\@writefile{toc}{\contentsline {subsection}{\numberline {3.1}Domain adaptation}{8}{subsection.3.1}}
\@writefile{toc}{\contentsline {subsection}{\numberline {3.2}Physics embedding}{9}{subsection.3.2}}
\@writefile{toc}{\contentsline {section}{\numberline {4}Case studies}{10}{section.4}}
\@writefile{toc}{\contentsline {subsection}{\numberline {4.1}Case study 1: temporal on-site prediction}{10}{subsection.4.1}}
\@writefile{toc}{\contentsline {subsubsection}{\numberline {4.1.1}Network architecture and hyperparameter search}{10}{subsubsection.4.1.1}}
\@writefile{toc}{\contentsline {subsubsection}{\numberline {4.1.2}Bayesian Calibration of the process model}{10}{subsubsection.4.1.2}}
\@writefile{lot}{\contentsline {table}{\numberline {2}{\ignorespaces Case study 1: Full data architecture and hyper-parameters for each model and the temporal experiment\relax }}{11}{table.caption.3}}
\newlabel{tab: vars}{{2}{11}{Case study 1: Full data architecture and hyper-parameters for each model and the temporal experiment\relax }{table.caption.3}{}}
\newlabel{tab.:NAS}{{2}{11}{Case study 1: Full data architecture and hyper-parameters for each model and the temporal experiment\relax }{table.caption.3}{}}
\@writefile{lot}{\contentsline {table}{\numberline {3}{\ignorespaces Case study 1: Sparse data architecture and hyper-parameters for each model and the temporal experiment\relax }}{11}{table.caption.4}}
\newlabel{tab: varss}{{3}{11}{Case study 1: Sparse data architecture and hyper-parameters for each model and the temporal experiment\relax }{table.caption.4}{}}
\newlabel{tab.:NAS}{{3}{11}{Case study 1: Sparse data architecture and hyper-parameters for each model and the temporal experiment\relax }{table.caption.4}{}}
\@writefile{toc}{\contentsline {subsubsection}{\numberline {4.1.3}Evaluation}{12}{subsubsection.4.1.3}}
\@writefile{toc}{\contentsline {subsubsection}{\numberline {4.1.4}Inference}{12}{subsubsection.4.1.4}}
\@writefile{lof}{\contentsline {figure}{\numberline {2}{\ignorespaces Posterior distributions of the re-calibrated PRELES parameters under full data availability.\relax }}{13}{figure.caption.5}}
\newlabel{fig:BayesianPosteriors}{{2}{13}{Posterior distributions of the re-calibrated PRELES parameters under full data availability.\relax }{figure.caption.5}{}}
\@writefile{lot}{\contentsline {table}{\numberline {4}{\ignorespaces Case study 1: PM parameters predicted in the physics embedding during evaluation vs. calibrated standalone PM parameters in the full data (top) and sparse data regime (bottom). Mean values are given over all folds with the standard error. An asterisk indicates default parameter values were taken.\relax }}{14}{table.caption.8}}
\newlabel{tab: CS1full PM cali}{{4}{14}{Case study 1: PM parameters predicted in the physics embedding during evaluation vs. calibrated standalone PM parameters in the full data (top) and sparse data regime (bottom). Mean values are given over all folds with the standard error. An asterisk indicates default parameter values were taken.\relax }{table.caption.8}{}}
\newlabel{tab.: CS1full PM cali}{{4}{14}{Case study 1: PM parameters predicted in the physics embedding during evaluation vs. calibrated standalone PM parameters in the full data (top) and sparse data regime (bottom). Mean values are given over all folds with the standard error. An asterisk indicates default parameter values were taken.\relax }{table.caption.8}{}}
\@writefile{lof}{\contentsline {figure}{\numberline {3}{\ignorespaces Case study 1: Temporal predictions over the year 2008 with the full data set.\relax }}{15}{figure.caption.6}}
\newlabel{fig:temp_full_cs1}{{3}{15}{Case study 1: Temporal predictions over the year 2008 with the full data set.\relax }{figure.caption.6}{}}
\@writefile{lof}{\contentsline {figure}{\numberline {4}{\ignorespaces Case study 1: Temporal predictions over the year 2008 with the sparse data set.\relax }}{15}{figure.caption.7}}
\newlabel{fig:temp_sparse_cs1}{{4}{15}{Case study 1: Temporal predictions over the year 2008 with the sparse data set.\relax }{figure.caption.7}{}}
\@writefile{lof}{\contentsline {figure}{\numberline {5}{\ignorespaces Case study 1: Variable importance analysis in June with the full data set for the physics embedding network in the temporal prediction scenario.\relax }}{15}{figure.caption.9}}
\newlabel{fig:via_emb_cs1}{{5}{15}{Case study 1: Variable importance analysis in June with the full data set for the physics embedding network in the temporal prediction scenario.\relax }{figure.caption.9}{}}
\@writefile{lof}{\contentsline {figure}{\numberline {6}{\ignorespaces Variable importance analysis in June with the full data set for the bias correction network of \textbf  {all case studies} (see columns).\relax }}{16}{figure.caption.10}}
\newlabel{fig:via_res}{{6}{16}{Variable importance analysis in June with the full data set for the bias correction network of \textbf {all case studies} (see columns).\relax }{figure.caption.10}{}}
\@writefile{toc}{\contentsline {subsection}{\numberline {4.2}Case study 2: spatial multi-site prediction}{17}{subsection.4.2}}
\@writefile{toc}{\contentsline {subsubsection}{\numberline {4.2.1}Network architecture and hyperparameter search}{17}{subsubsection.4.2.1}}
\@writefile{toc}{\contentsline {subsubsection}{\numberline {4.2.2}Bayesian Calibration of the process model}{17}{subsubsection.4.2.2}}
\@writefile{toc}{\contentsline {subsubsection}{\numberline {4.2.3}Evaluation}{17}{subsubsection.4.2.3}}
\@writefile{lof}{\contentsline {figure}{\numberline {7}{\ignorespaces Case study 2: Spatial predictions over the year 2008 with the full data set.\relax }}{17}{figure.caption.13}}
\newlabel{fig:temp_full_cs2}{{7}{17}{Case study 2: Spatial predictions over the year 2008 with the full data set.\relax }{figure.caption.13}{}}
\@writefile{lof}{\contentsline {figure}{\numberline {8}{\ignorespaces Case study 2: Spatial predictions over the year 2008 with the sparse data set.\relax }}{17}{figure.caption.14}}
\newlabel{fig:temp_sparse_cs2}{{8}{17}{Case study 2: Spatial predictions over the year 2008 with the sparse data set.\relax }{figure.caption.14}{}}
\@writefile{lot}{\contentsline {table}{\numberline {5}{\ignorespaces Case study 2-3: Full data architecture and hyper-parameters for each model and the temporal experiment\relax }}{18}{table.caption.11}}
\newlabel{tab: vars}{{5}{18}{Case study 2-3: Full data architecture and hyper-parameters for each model and the temporal experiment\relax }{table.caption.11}{}}
\newlabel{tab.:NAS}{{5}{18}{Case study 2-3: Full data architecture and hyper-parameters for each model and the temporal experiment\relax }{table.caption.11}{}}
\@writefile{lot}{\contentsline {table}{\numberline {6}{\ignorespaces Case study 2-3: Sparse data architecture and hyper-parameters for each model and the temporal experiment\relax }}{18}{table.caption.12}}
\newlabel{tab: varss}{{6}{18}{Case study 2-3: Sparse data architecture and hyper-parameters for each model and the temporal experiment\relax }{table.caption.12}{}}
\newlabel{tab.:NAS}{{6}{18}{Case study 2-3: Sparse data architecture and hyper-parameters for each model and the temporal experiment\relax }{table.caption.12}{}}
\@writefile{lot}{\contentsline {table}{\numberline {7}{\ignorespaces Case study 2: PM parameters predicted in the physics embedding during evaluation vs. calibrated standalone PM parameters in the full data (top) and sparse data regime (bottom). Mean values are given over all folds with the standard error. An asterisk indicates default parameter values were taken.\relax }}{19}{table.caption.15}}
\newlabel{tab: CS2full PM cali}{{7}{19}{Case study 2: PM parameters predicted in the physics embedding during evaluation vs. calibrated standalone PM parameters in the full data (top) and sparse data regime (bottom). Mean values are given over all folds with the standard error. An asterisk indicates default parameter values were taken.\relax }{table.caption.15}{}}
\newlabel{tab.: CS2full PM cali}{{7}{19}{Case study 2: PM parameters predicted in the physics embedding during evaluation vs. calibrated standalone PM parameters in the full data (top) and sparse data regime (bottom). Mean values are given over all folds with the standard error. An asterisk indicates default parameter values were taken.\relax }{table.caption.15}{}}
\@writefile{toc}{\contentsline {subsubsection}{\numberline {4.2.4}Inference}{20}{subsubsection.4.2.4}}
\@writefile{lof}{\contentsline {figure}{\numberline {9}{\ignorespaces Case study 2: Variable importance analysis in June with the full data set for the physics embedding network in the spatial prediction scenario.\relax }}{20}{figure.caption.16}}
\newlabel{fig:via_emb_cs2}{{9}{20}{Case study 2: Variable importance analysis in June with the full data set for the physics embedding network in the spatial prediction scenario.\relax }{figure.caption.16}{}}
\@writefile{toc}{\contentsline {subsection}{\numberline {4.3}Case study 3: spatio-temporal prediction}{20}{subsection.4.3}}
\@writefile{toc}{\contentsline {subsubsection}{\numberline {4.3.1}Network architecture and hyperparameter search}{20}{subsubsection.4.3.1}}
\@writefile{toc}{\contentsline {subsubsection}{\numberline {4.3.2}Bayesian Calibration of the process model}{20}{subsubsection.4.3.2}}
\@writefile{lof}{\contentsline {figure}{\numberline {10}{\ignorespaces Posterior distributions for case study 3 of the spatio-temporal re-calibrated PRELES parameters under full data availability.\relax }}{21}{figure.caption.17}}
\newlabel{fig:BayesianPosteriors}{{10}{21}{Posterior distributions for case study 3 of the spatio-temporal re-calibrated PRELES parameters under full data availability.\relax }{figure.caption.17}{}}
\bibstyle{mybib.bst}
\bibdata{SI}
\@writefile{toc}{\contentsline {subsubsection}{\numberline {4.3.3}Evaluation}{22}{subsubsection.4.3.3}}
\@writefile{lof}{\contentsline {figure}{\numberline {11}{\ignorespaces Case study 3: Spatio-temporal predictions for the year 2008 with the full data set.\relax }}{22}{figure.caption.18}}
\newlabel{fig:temp_full_c3}{{11}{22}{Case study 3: Spatio-temporal predictions for the year 2008 with the full data set.\relax }{figure.caption.18}{}}
\@writefile{lof}{\contentsline {figure}{\numberline {12}{\ignorespaces Case study 3: Spatio-temporal predictions for the year 2008 with the full data set.\relax }}{22}{figure.caption.19}}
\newlabel{fig:temp_sparse_c3}{{12}{22}{Case study 3: Spatio-temporal predictions for the year 2008 with the full data set.\relax }{figure.caption.19}{}}
\@writefile{toc}{\contentsline {subsubsection}{\numberline {4.3.4}Inference}{22}{subsubsection.4.3.4}}
\@writefile{lot}{\contentsline {table}{\numberline {8}{\ignorespaces Case study 3: PM parameters predicted in the physics embedding during evaluation vs. calibrated standalone PM parameters in the full data (top) and sparse data regime (bottom). Mean values are given over all folds with the standard error. An asterisk indicates default parameter values were taken.\relax }}{23}{table.caption.20}}
\newlabel{tab: CS3full PM cali}{{8}{23}{Case study 3: PM parameters predicted in the physics embedding during evaluation vs. calibrated standalone PM parameters in the full data (top) and sparse data regime (bottom). Mean values are given over all folds with the standard error. An asterisk indicates default parameter values were taken.\relax }{table.caption.20}{}}
\newlabel{tab.: CS3full PM cali}{{8}{23}{Case study 3: PM parameters predicted in the physics embedding during evaluation vs. calibrated standalone PM parameters in the full data (top) and sparse data regime (bottom). Mean values are given over all folds with the standard error. An asterisk indicates default parameter values were taken.\relax }{table.caption.20}{}}
\@writefile{lof}{\contentsline {figure}{\numberline {13}{\ignorespaces Case study 3: Variable importance analysis in June with the full data set for the physics embedding network in the spatio-temporal prediction scenario.\relax }}{24}{figure.caption.21}}
\newlabel{fig:via_emb_cs3}{{13}{24}{Case study 3: Variable importance analysis in June with the full data set for the physics embedding network in the spatio-temporal prediction scenario.\relax }{figure.caption.21}{}}
