# Supplementary material for: Process‐Informed Neural Networks: A Hybrid Modelling Approach to Improve Predictive Performance and Inference of Neural Networks in Ecology and Beyond
Source: Ecol Lett. 2024 Dec 3;27(11):e70012. doi: 10.1111/ele.70012 (PMC11613309; doi:10.1111/ele.70012)
Supplement: Supplementary file 1 — Data S1. [file ELE-27-0-s001.zip › SI.bib]

% Encoding: UTF-8

@Article{Ba2019,
  author  = {Y. Ba and G. Zhao and A. Kadambi},
  journal = {arXiv: 1910.00201},
  title   = {Blending diverse physical priors with neural networks},
  year    = {2019},
  url     = {https://arxiv.org/pdf/1910.00201.pdf},
}

@Article{San2019,
  author  = {O. San and R. Maulik and M. Ahmed},
  journal = {Communication in Nonlinear Science and Numerical Simulation},
  title   = {An artificial neural network framework for reduced order modelling of transient flows},
  year    = {2019},
  eprint  = {https://arxiv.org/pdf/1802.09474.pdf},
}

@Article{Willard2020,
  author  = {J. Willard and X. Jia and S. Xu and Michael Steinbach and V. Kumar},
  journal = {arXiv: 2003.04919},
  title   = {Integrating physics-based modelling with machine learning: a survey},
  year    = {2020},
}

@Article{Karpatne2017,
  author  = {Anuj Karpatne and William Watkins and Jordan Read and Vipin Kumar},
  journal = {arXiv: 1710.11431},
  title   = {Physics-guided neural networks ({PGNN}): Application in lake temperature modelling},
  year    = {2017},
  eprint  = {https://arxiv.org/pdf/1710.11431.pdf},
}

@article{minunno2016preles,
  title={Calibration and validation of a semi-empirical flux ecosystem model for coniferous forests in the boreal region},
  author={Minunno, Francesco and Peltoniemi, Mikko and Launiainen, Samuli and Aurela, Mika and Lindroth, Anders and Lohila, Annalea and Mammarella, Ivan and Minkkinen, Kari and M{\"a}kel{\"a}, Annikki},
  journal={Ecological Modelling},
  volume={341},
  pages={37--52},
  year={2016},
  publisher={Elsevier}
}

@Article{Peltoniemi2015,
  author  = {M. Peltoniemi and M. Pulkkinen and M. Aurela and J. Pumpanen and P. Kolari and A. Mäkelä},
  journal = {Boreal Environmental Research},
  title   = {A semi-empirical model of boreal-forest gross primary production, evapotranspiration, and soil water – calibration and sensitivity analysis},
  year    = {2015},
  number  = {2},
  pages   = {151-171},
  volume  = {20},
}

@Article{Reyer2019,
  author  = {C. Reyer and R. Silveyra Gonzalez and K. Dolos and F. Hartig and Y. Hauf and M. Noack and P. Lasch-Born and T. Rötzer and H. Pretzsch and H. Meesenburg and S. Fleck and M. Wagner and A. Bolte and T. Sanders and P. Kolari and A. Mäkelä and T. Vesala and I. Mammarella and J.Pumpanen and G. Matteucci and A. Collalti and E. D’Andrea and L. Krupkova and J. Krejza and A. Ibrom and K. Pilegaard and D. Loustau and J. M. Bonnefond and P. Berbigier and D. Picart and S. Lafont and M. Dietze and D. Cameron and M. Vieno and H. Tian and A. Palacios and V. Cicuendez and L. Recuero and M. Büchner and K. Wieze and S. Lange and J. Volkholz and H. Kim and J. Horemans and S. Martel and F. Bohn and J. Sheffield and J. Steinkamp and F. Suckow and I. Vega del Valle and G. Weedon and A. Chikalanov and K. Frieler},
  journal = {GFZ Data Services},
  title   = {The {PROFOUND} database for evaluating vegetation models and simulating climate impacts on forests},
  year    = {2019},
  volume  = {0.1.12},
  doi     = {http://doi.org/10.5880/PIK.2019.008},
}

@Article{Dupont2019,
  author  = {Emilien Dupont and Arnaud Doucet and Yee Whye Teh},
  journal = {arXiv: 1904.01681},
  title   = {Augmented Neural ODEs},
  year    = {2019},
  note    = {33rd Conference on Neural Information Processing Systems, Vancouver, Canda},
}

@Article{Chen2019,
  author  = {Ricky T. Q. Chen and Yulia Rubanova and Jesse Bettencourt and David Duvenaud},
  journal = {arXiv: 1806.07366},
  title   = {Neural Ordinary Differential Equations},
  year    = {2019},
}

@Article{Lazor2014,
  author  = {David Lazor and Ryan Kennedy and Gary King and Alessandro Vespignani},
  journal = {Science},
  title   = {The parable of google flu: traps in big data analysis},
  year    = {2014},
  number  = {6176},
  pages   = {1203-1205},
  volume  = {343},
}

@Article{Stewart2017,
  author  = {Russell Stewart and Stefano Ermon},
  journal = {Proceedings of the Thirty-First AAAI Conference on Artificial Intelligence},
  title   = {Label-free supervision of neural networks with physics},
  year    = {2017},
  eprint  = {https://www.aaai.org/Conferences/AAAI/2017/PreliminaryPapers/12-Stewart-14967.pdf},
}

@Article{Wolpert1997,
  author  = {David H. Wolpert and William G. Macready},
  journal = {IEEE Transactions on Evolutionary Computation},
  title   = {No Free Lunch Theorems for Optimization},
  year    = {1997},
}

@Article{Fukui2019,
  author  = {Ken-Ichi Fukui and Junya Tanaka and Tomohiko Tomita and Masayuki Numao},
  journal = {2019 18th IEEE International Conference On Machine Learning And Applications (ICMLA)},
  title   = {Physics-guided neural network with model discrepancy based on upper troposphere wind prediction},
  year    = {2019},
  url     = {https://ieeexplore.ieee.org/stamp/stamp.jsp?tp=&arnumber=8999049},
}

@Article{Reichstein2019,
  author  = {Markus Reichstein and Gustau Camps-Valls and Bjorn Stevens and Martin Jung and Joachim Denzler and Nuno Carvalhais and Prabhat},
  journal = {Nature},
  title   = {Deep learning and process understanding for data-driven Earth system science},
  year    = {2019},
  pages   = {195-204},
  volume  = {566},
  doi     = {https://doi.org/10.1038/s41586-019-0912-1},
}

@Article{Papale2003,
  author  = {Dario Papale and Riccardo Valentini},
  journal = {Global Change Biology},
  title   = {A new assessment of European forests carbon exchanges by eddy fluxes and artificial neural network spatialization},
  year    = {2003},
  pages   = {525-535},
  volume  = {9},
  eprint  = {https://onlinelibrary.wiley.com/doi/full/10.1046/j.1365-2486.2003.00609.x?saml_referrer},
}

@Article{Tramontana2016,
  author  = {Tramontana, G. and Jung, M. and Schwalm, C. R. and Ichii, K. and Camps-Valls, G. and R\'aduly, B. and Reichstein, M. and Arain, M. A. and Cescatti, A. and Kiely, G. and Merbold, L. and Serrano-Ortiz, P. and Sickert, S. and Wolf, S. and Papale, D.},
  journal = {Biogeosciences},
  title   = {Predicting carbon dioxide and energy fluxes across global {FLUXNET} sites with regression algorithms},
  year    = {2016},
  number  = {14},
  pages   = {4291--4313},
  volume  = {13},
  doi     = {10.5194/bg-13-4291-2016},
  url     = {https://bg.copernicus.org/articles/13/4291/2016/},
}

@Book{Vapnik2000,
  author    = {Vladimir Vapnik},
  editor    = {Michael Jordan and Jerald F. Lawless and Steffen L. Lauritzen and Vijay Nair},
  publisher = {Springer},
  title     = {The Nature of Statistical Learning Theory},
  year      = {2000},
  edition   = {2},
}

@Article{Cybenko1989,
  author  = {George Cybenko},
  journal = {Mathematics of Control, Signals and Systems},
  title   = {Approximation by superpositions of a sigmoidal function},
  year    = {1989},
  pages   = {303-314},
  volume  = {2},
}

@Article{Guelcehre2016,
  author  = {Caglar Gülcehre and Yoshua Bengio},
  journal = {Journal of Machine Learning Research},
  title   = {Knowledge Matters: Importance of Prior Information for Optimization},
  year    = {2016},
  pages   = {1-32},
  volume  = {17},
}

@Article{Forssell1997,
  author  = {U. Forssell and P. Lindskog},
  journal = {IFAC Proceedings Volumes},
  title   = {Combining semi-physical and neural network modeling: an example of its usefulness},
  year    = {1997},
  pages   = {767-770},
  volume  = {30},
  eprint  = {https://reader.elsevier.com/reader/sd/pii/S1474667017429387?token=810D8799DF2A5A416C50E8E6D0AC20589D508AC56D9080C1DA02713D7D1A01A3B744F73A459E0F0E4D2AAE9DB03744FA&originRegion=eu-west-1&originCreation=20210507102516},
}

@Article{Thompson1994,
  author  = {Michael L. Thompson and M. Kramer},
  journal = {Aiche Journal},
  title   = {Modeling chemical processes using prior knowledge and neural networks},
  year    = {1994},
  number  = {8},
  pages   = {1328-1340},
  volume  = {40},
  eprint  = {https://aiche.onlinelibrary.wiley.com/doi/epdf/10.1002/aic.690400806?saml_referrer},
}

@Article{Ba2020,
  author  = {Yunhao Ba and Alex Ross Gilbert and Franklin Wang and Jinfa Yang and Rui Chen and Yiqin Wang and Lei Yan and Boxin Shi and Achuta Kadambi},
  journal = {arXiv: 1903.10210},
  title   = {Deep Shape from Polarization},
  year    = {2020},
  url     = {https://arxiv.org/abs/1903.10210},
}

@Article{Zhang2019,
  author  = {Ruiyang Zhang and Yang Liu and Hao Sun},
  journal = {arXiv: 1909.08118},
  title   = {Physics-guided Convolutional Neural Network ({PhyCNN}) for Data-driven Seismic Response Modeling},
  year    = {2019},
  eprint  = {https://arxiv.org/pdf/1909.08118.pdf},
}

@Article{Daw2020,
  author  = {Arka Daw and R. Quinn Thomas and Cayelan C. Carey and Jordan S. Read and Alison P. Appling and Anuj Karpatne},
  journal = {Proceedings of the 2020 SIAM International Conference on Data Mining (SDM)},
  title   = {Physics-guided architecture {(PGA)} of neural networs for quantifying uncertainty in lake temperature modeling},
  year    = {2020},
  pages   = {532-540},
  eprint  = {https://epubs.siam.org/doi/pdf/10.1137/1.9781611976236.60},
}

@Article{Liu2021,
  author  = {Shiming Liu and Yifang Xia and Zhusheng Shi and Hui Yu and Zhiqiang Li and Jianguo Lin},
  journal = {IEEE-CAA Journal of Automatica Sinica},
  title   = {Deep learning in sheet metal bending with a novel theory-guided deep neural network},
  year    = {2021},
  number  = {3},
  pages   = {565-581},
  volume  = {8},
  eprint  = {https://ieeexplore.ieee.org/ielx7/6570654/9346068/09346099.pdf},
}

@Article{Chang2020,
  author  = {Haibin Chang and Nanzhe Wang and Dongxiao Zhang and Heng Li},
  journal = {Journal of Hydrology},
  title   = {Deep learning of subsurface flow via theory-guided neural network},
  year    = {2020},
  number  = {124700},
  volume  = {584},
  eprint  = {https://arxiv.org/ftp/arxiv/papers/1911/1911.00103.pdf},
}

@Article{Gao2021,
  author  = {Han Gao and Luning Sun and Jian-Xun Wang},
  journal = {Journal of Computational Physics},
  title   = {PhyGeoNet: Physics-Informed Geometry-Adaptive ConvolutionalNeural Networks for Solving Parameterized Steady-State PDEs onIrregular Domain},
  year    = {2021},
  volume  = {428},
  eprint  = {https://arxiv.org/pdf/2004.13145.pdf},
}

@Article{Mohan2020,
  author  = {Arvind T. Mohan and Nicholas Lubbers and Daniel Livescu and Michael Chertkov},
  journal = {arXiv: 2002.00021},
  title   = {Embedding Hard Physical Constraints in Neural Network Coarse-Graining of 3D Turbulence},
  year    = {2020},
  eprint  = {2002.00021},
}

@Article{Karpatne2016,
  author  = {Anuj Karpatne and Gowtham Atluri and James H. Faghmous and Michael S. Steinbach and Arindam Banerjee and Auroop R. Ganguly and Shashi Shekhar and Nagiza F. Samatova and Vipin Kumar},
  journal = {arXiv: 1612.08544},
  title   = {Theory-guided Data Science: A New Paradigm for Scientific Discovery from Data},
  year    = {2016},
  url     = {https://arxiv.org/pdf/1612.08544v2.pdf},
}

@Article{Muralidhar2018,
  author  = {Nikhil Muralidhar and Mohammad Raihanul Islam and Manish Marwan and Anuj Karpatne and Naren Ramakrishnannaren},
  journal = {2018 IEEE International Conference on Big Data (Big Data)},
  title   = {Incorporating Prior Domain Knowledge into Deep Neural Networks},
  year    = {2018},
  pages   = {36-45},
  url     = {https://ieeexplore.ieee.org/stamp/stamp.jsp?tp=&arnumber=8621955&tag=1},
}

@Book{Nielsen2015,
  author    = {Michael A. Nielsen},
  publisher = {Determination Press},
  title     = {Neural Networks and Deep Learning},
  year      = {2015},
  url       = {http://neuralnetworksanddeeplearning.com/},
}

@Article{Eccel2010,
  author   = {Emanuele Eccel},
  journal  = {Meteorological Applications},
  title    = {Estimating air humidity from temperature and precipitation measures for modelling applications},
  year     = {2012},
  pages    = {118-128},
  volume   = {19},
  keywords = {Relhum -> VPD},
  url      = {https://rmets.onlinelibrary.wiley.com/doi/pdf/10.1002/met.258},
}

@Article{Pastorello2020,
  author  = {G. Pastorello and C. Trotta and E. Canfora},
  journal = {Scientific Data},
  title   = {The {FLUXNET2015} dataset and the {ONEFlux} processing pipeline for eddy covariance data},
  year    = {2020},
  number  = {225},
  volume  = {7},
  comment = {Evapotranspiration = LE * latent heat of vaporization},
  url     = {https://www.nature.com/articles/s41597-020-0534-3.pdf},
}

@Book{Stull1988,
  author    = {Roland B. Stull},
  publisher = {Kluwer Academic Publishers},
  title     = {An Introduction to Boundary Layer Meteorology},
  year      = {1988},
  url       = {https://clouds.eos.ubc.ca/~phil/courses/atsc500/docs/Stull.1988_Boundary-Layer-Meteorology.pdf},
}

@InBook{inbook,
  author  = {Mõttus, Matti and Sulev, Madis and Frederic, Baret and Lopez-Lozano, R. and Noorma, Anu},
  pages   = {7970-8000},
  title   = {Photosynthetically Active Radiation: Measurement and Modeling},
  year    = {2011},
  month   = {01},
  journal = {Encyclopedia of Sustainability Science and Technology},
  url     = {https://www.researchgate.net/publication/281510241_Photosynthetically_Active_Radiation_Measurement_and_Modeling},
}
@article{MCCREE1972443,
title = {Test of current definitions of photosynthetically active radiation against leaf photosynthesis data},
journal = {Agricultural Meteorology},
volume = {10},
pages = {443-453},
year = {1972},
issn = {0002-1571},
doi = {https://doi.org/10.1016/0002-1571(72)90045-3},
url = {https://www.sciencedirect.com/science/article/pii/0002157172900453},
author = {K.J. McCree},
abstract = {The photosynthetic rates (P) of an “average leaf”, in light from 2 natural and 7 artificial sources, were calculated from the action spectrum for photosynthesis (McCree, 1971) and the spectral energy distributions of the light. The flux densities of photosynthetically active radiation (E), variously defined as: (1) the energy flux in the waveband 400–700 nm; (2) the energy flux in the waveband 380–710 nm; (3) the incident quantum flux in the waveband 400–700 nm; and (4) the absorbed quantum flux in the waveband 400–700 nm, were also calculated, from the spectral energy distributions. The ratio P/E was then calculated, for all combinations of light source and flux definition, and normalized to 1.00 for sun+sky radiation. For any one flux definition, the deviation of this number from unity is the systematic error involved in an extrapolation to natural sun+sky light, from data obtained in other types of light, due to the mismatch between the flux definition and the action spectrum for leaf photosynthesis. For incandescent light from a quartz-iodine lamp, which is relatively rich in red light, the ratios using the four definitions were: (1) 1.19; (2) 1.19; (3) 1.08; and (4) 1.08. For skylight, which is relatively rich in blue light, the corresponding ratios were: (1) 0.88; (2) 0.86; (3) 0.95; and (4) 0.94. The ratios were slightly smaller for an average growth-chamber-grown leaf than for a field-grown leaf. Non-linearity of the P versus E relationship of the leaf also decreased the deviation; this was shown by experiment. The systematic errors introduced by using the incident quantum flux definition (3) were judged to be acceptable in practice. The paper also includes a table of flux ratios, which can be used (with caution) to convert from one flux definition to another, and a table of “photosynthetic efficacies” showing that the high pressure sodium lamp gives 26% more photosynthetic flux per watt of power consumed than any other lamp tested.}
}
@InBook{Taiz2015,
  author    = {Lincoln Taiz and Eduardo Zeiger},
  chapter   = {Photosynthesis: Physiological and Ecological Considerations},
  pages     = {172-174},
  publisher = {Sinauer Associates, Inc., Publishers},
  title     = {Plant Physiology},
  year      = {2015},
  address   = {Sunderland, Massachusetts},
  edition   = {6},
  url       = {http://exa.unne.edu.ar/biologia/fisiologia.vegetal/PlantPhysiologyTaiz2002.pdf},
}

@Article{Koskela1996,
  author  = {Timo Koskela and Mikko Lehtokangas and Jukka Saarinen and Kimo Kaski},
  journal = {In Proceedings of the World Congress on Neural Networks},
  title   = {Time Series Prediction with Multilayer Perceptron, FIR and Elman Neural Networks},
  year    = {1996},
  pages   = {491-496},
  url     = {http://citeseerx.ist.psu.edu/viewdoc/download?doi=10.1.1.35.1631&rep=rep1&type=pdf},
}

@Article{Liu2019,
  author  = {Hanxiao Liu and Karen Simonyan and Yiming Yang},
  journal = {arXiv: 1806.09055},
  title   = {DARTS: Differentiable Architecture Search},
  year    = {2019},
  url     = {https://arxiv.org/pdf/1806.09055.pdf},
}

@InBook{,
  author    = {Benjamin M. Bolker},
  chapter   = {Optimization and all that},
  pages     = {326-330},
  publisher = {Princeton University Press},
  title     = {Ecological Models and Data in R},
  year      = {2007},
  comment   = {Parameter constraint in optimization},
}

@Article{schaefer2012,
  author   = {Schaefer, Kevin and Schwalm, Christopher R. and Williams, Chris and Arain, M. Altaf and Barr, Alan and Chen, Jing M. and Davis, Kenneth J. and Dimitrov, Dimitre and Hilton, Timothy W. and Hollinger, David Y. and Humphreys, Elyn and Poulter, Benjamin and Raczka, Brett M. and Richardson, Andrew D. and Sahoo, Alok and Thornton, Peter and Vargas, Rodrigo and Verbeeck, Hans and Anderson, Ryan and Baker, Ian and Black, T. Andrew and Bolstad, Paul and Chen, Jiquan and Curtis, Peter S. and Desai, Ankur R. and Dietze, Michael and Dragoni, Danilo and Gough, Christopher and Grant, Robert F. and Gu, Lianhong and Jain, Atul and Kucharik, Chris and Law, Beverly and Liu, Shuguang and Lokipitiya, Erandathie and Margolis, Hank A. and Matamala, Roser and McCaughey, J. Harry and Monson, Russ and Munger, J. William and Oechel, Walter and Peng, Changhui and Price, David T. and Ricciuto, Dan and Riley, William J. and Roulet, Nigel and Tian, Hanqin and Tonitto, Christina and Torn, Margaret and Weng, Ensheng and Zhou, Xiaolu},
  journal  = {Journal of Geophysical Research: Biogeosciences},
  title    = {A model-data comparison of gross primary productivity: Results from the North American Carbon Program site synthesis},
  year     = {2012},
  number   = {G3},
  volume   = {117},
  abstract = {Accurately simulating gross primary productivity (GPP) in terrestrial ecosystem models is critical because errors in simulated GPP propagate through the model to introduce additional errors in simulated biomass and other fluxes. We evaluated simulated, daily average GPP from 26 models against estimated GPP at 39 eddy covariance flux tower sites across the United States and Canada. None of the models in this study match estimated GPP within observed uncertainty. On average, models overestimate GPP in winter, spring, and fall, and underestimate GPP in summer. Models overpredicted GPP under dry conditions and for temperatures below 0°C. Improvements in simulated soil moisture and ecosystem response to drought or humidity stress will improve simulated GPP under dry conditions. Adding a low-temperature response to shut down GPP for temperatures below 0°C will reduce the positive bias in winter, spring, and fall and improve simulated phenology. The negative bias in summer and poor overall performance resulted from mismatches between simulated and observed light use efficiency (LUE). Improving simulated GPP requires better leaf-to-canopy scaling and better values of model parameters that control the maximum potential GPP, such asεmax (LUE), Vcmax (unstressed Rubisco catalytic capacity) or Jmax (the maximum electron transport rate).},
  doi      = {https://doi.org/10.1029/2012JG001960},
  eprint   = {https://agupubs.onlinelibrary.wiley.com/doi/pdf/10.1029/2012JG001960},
  keywords = {gross primary productivity, model performance, modeling},
  url      = {https://agupubs.onlinelibrary.wiley.com/doi/abs/10.1029/2012JG001960},
}

@Article{Schaffer1981,
  author  = {William M. Schaffer},
  journal = {Ecological Monographs},
  title   = {Ecological Abstraction: The Consequences of Reduced Dimensionality in Ecological Models},
  year    = {1981},
  number  = {4},
  pages   = {383-401},
  volume  = {51},
  url     = {https://www.jstor.org/stable/pdf/2937321.pdf?refreqid=excelsior:53d444ccf71167705019ab1a97a1fc51},
}
@article{CASWELL198833,
title = {Theory and models in ecology: A different perspective},
journal = {Ecological Modelling},
volume = {43},
number = {1},
pages = {33-44},
year = {1988},
issn = {0304-3800},
doi = {https://doi.org/10.1016/0304-3800(88)90071-3},
url = {https://www.sciencedirect.com/science/article/pii/0304380088900713},
author = {Hal Caswell},
abstract = {Many widespread criticisms of ecological theory, especially theory relying on mathematical models, are based on misunderstandings the role of models in theory and of theory in the larger discipline of ecology. The naivete of some of these misunderstandings suggests that they are too seldom examined. In this paper, I address what I consider to be the most ill-conceived criticisms of ecological theory. I propose that the parallels between theoretical and empirical research are more profound than most people realize. Appreciation of these parallels will go a long way towards bridging the gap between empiricists and theoreticians in ecology}
}
@InBook{Clark2007,
  author    = {James S. Clark},
  chapter   = {Models in Context},
  pages     = {3-26},
  publisher = {Princeton University Press},
  title     = {Models for Ecological Data: An Introduction},
  year      = {2007},
}

@InBook{Whittaker1975,
  author    = {Robert H. Whittaker and Gene E. Likens},
  chapter   = {The Biosphere and Man},
  pages     = {305-328},
  publisher = {Springer-Verlag New York Inc.},
  title     = {Primary Productivity of the Biosphere. Ecological Studies (Analysis and Synthesis)},
  year      = {1975},
  url       = {https://link.springer.com/content/pdf/10.1007/978-3-642-80913-2.pdf},
}

@Article{Dixon1994,
  author  = {R. K. Dixon and S. Brown and R. A. Houghton and A. M. Solomon and M. C. Trexier and J. Wisniewski},
  journal = {Science},
  title   = {Carbon Pools and Flux of Global Forest Ecosystems},
  year    = {1994},
  volume  = {263},
}
@article{DIXON1991245,
title = {The global carbon cycle and climate change: Responses and feedbacks from below-ground systems},
journal = {Environmental Pollution},
volume = {73},
number = {3},
pages = {245-262},
year = {1991},
note = {Mycorrhizal Mediation of Plant Response to Atmospheric Change},
issn = {0269-7491},
doi = {https://doi.org/10.1016/0269-7491(91)90052-X},
url = {https://www.sciencedirect.com/science/article/pii/026974919190052X},
author = {R.K. Dixon and D.P. Turner},
abstract = {According to most global climate models, a continued build-up of CO2 and other greenhouse gases will lead to significant changes in temperature and precipitation patterns over large parts of the Earth. Below-ground processes will strongly influence the response of the biosphere to climate change and are likely to contribute to positive or negative biospheric feedbacks to climate change. Current global carbon budgets suggest that as much as 2000 Pg of carbon exists in soil systems. There is considerable disagreement, however, over pool sizes and flux (e.g. CO2, CH4) for various ecosystems. An equilibrium analysis of changes in global below-ground carbon storage due to a doubled-CO2 climate suggests a range from a possible sink of 41 Pg to a possible source of 101 Pg. Components of the terrestrial biosphere could be managed to sequester or conserve carbon and mitigate accumulation of greenhouse gases in the atmosphere.}
}

@Article{Farquhar1980,
  author  = {G. D. Farquhar and S. von Caemmerer and J. A. Berry},
  journal = {Planta},
  title   = {A biochemical model of photosynthetic {CO$_{2}$} assimilation in leaves of {C$_{3}$} species},
  year    = {1980},
  pages   = {78-90},
  volume  = {149},
}

@Article{Collatz1992,
  author  = {G. J. Collatz and M. Ribas-Carbo and J. A. Berry},
  journal = {Functional Plant Biology},
  title   = {Coupled Photosynthesis-Stomatal Conductance Model for Leaves of {C$_4$} Plants},
  year    = {1992},
  pages   = {519-538},
  volume  = {19},
}

@Article{Wang1998,
  author  = {Y.-P. Wang and R. Leuning},
  journal = {Agricultural and Forest Meteorology},
  title   = {A two-leaf model for canopy conductance, photosynthesis andpartitioning of available energy I:Model description and comparison with a multi-layered model},
  year    = {1998},
  pages   = {89-111},
  volume  = {91},
  url     = {http://faculty.geog.utoronto.ca/Chen/Chen's homepage/PDFfiles2/AFM-1998-WangLeuning-TL Model.pdf},
}

@Article{Monteith1972,
  author  = {J. Monteith},
  journal = {Journal of Applied Ecology},
  title   = {Solar radiation and productivity in tropical ecosystems},
  year    = {1972},
  pages   = {747},
  volume  = {9},
}

@Article{Medlyn1998,
  author  = {B. Medlyn},
  journal = {Tree Physiology},
  title   = {Physiological basis of the light use efficiency model},
  year    = {1998},
  pages   = {167-176},
  volume  = {18},
}

@InBook{Kumar1981,
  author    = {M. Kumar and J. Monteith},
  editor    = {H. Smith},
  chapter   = {Remote sensing of crop growth},
  pages     = {133-144},
  publisher = {New York: Academic Press},
  title     = {Plants and the daylight spectrum},
  year      = {1981},
  journal   = {Plants and the daylight spectrum},
}

@Article{Prince1991,
  author  = {S. D. Prince},
  journal = {Int. J. Remote Sensing},
  title   = {A model of regional primary production for use with coarse resolution satellite data},
  year    = {1991},
  pages   = {1313-1330},
  volume  = {12},
}

@Article{Harrington1995,
  author  = {Robin A. Harrington and James H. Fownes},
  journal = {Journal of Applied Ecology},
  title   = {Radiation interception and growth of planted and coppice stands of four fast-growing tropical trees},
  year    = {1995},
  pages   = {1-8},
  volume  = {32},
}

@Article{Ruimy1994,
  author  = {A. Ruimy and B. Saugier and G. Dedieu},
  journal = {Journal of Geophysical Research},
  title   = {Methodology for the estimation of terrestrial net primary production from remotely sensed data},
  year    = {1994},
  number  = {D3},
  pages   = {5263-5283},
  volume  = {99},
}

@Article{Xianglin2020,
  author  = {Tian Xianglin and Francesco Minunno and Tianjian Cao and Mikko Peltoniemi and Tuomo Kalliokoski and Anniki Mäkelä},
  journal = {Global Change Biology},
  title   = {Extending the range of applicability of the semi-empirical ecosystem flux model {PRELES} for varying forest types and climate},
  year    = {2020},
  number  = {5},
  pages   = {2923-2943},
  volume  = {26},
}

@Article{Zhao2019,
  author  = {Wen Li Zhao and Pierre Gentine and Markus Reichstein and Yao Zhang and Sha Zhou and Yeqiang Wen and Changjie Lin and Xi Li and Guo Yu Qiu},
  journal = {Geophysical Research Letters},
  title   = {Physics-Constrained Machine Learning of Evapotranspiration},
  year    = {2019},
  number  = {24},
  pages   = {496-507},
  volume  = {46},
  url     = {https://agupubs.onlinelibrary.wiley.com/doi/10.1029/2019GL085291},
}

@Article{Monteith1965,
  author  = {J. Monteith},
  journal = {Symposia of the Society for Experimental Biology},
  title   = {Evaporation and environment},
  year    = {1965},
  pages   = {205-234},
  volume  = {19},
}

@Book{Feldmann1996,
  author    = {J. Feldmann and Raul Rojas},
  publisher = {Springer Berlin Heidelberg},
  title     = {Neural Networks: A Systematic Introduction},
  year      = {1996},
}

@Article{McCulloch1943,
  author  = {Warren S. McCulloch and Walter Pitts},
  journal = {Bulletin of Mathematical Biophysics},
  title   = {A logical calculus of the ideas immanent in nervous activity},
  year    = {1943},
  pages   = {105-133},
  volume  = {5},
}
@Inbook{Elsken2019,
author="Elsken, Thomas
and Metzen, Jan Hendrik
and Hutter, Frank",
editor="Hutter, Frank
and Kotthoff, Lars
and Vanschoren, Joaquin",
title="Neural Architecture Search",
bookTitle="Automated Machine Learning: Methods, Systems, Challenges",
year="2019",
publisher="Springer International Publishing",
address="Cham",
pages="63--77",
abstract="Deep Learning has enabled remarkable progress over the last years on a variety of tasks, such as image recognition, speech recognition, and machine translation. One crucial aspect for this progress are novel neural architectures. Currently employed architectures have mostly been developed manually by human experts, which is a time-consuming and error-prone process. Because of this, there is growing interest in automated neural architecture search methods. We provide an overview of existing work in this field of research and categorize them according to three dimensions: search space, search strategy, and performance estimation strategy.",
isbn="978-3-030-05318-5",
doi="10.1007/978-3-030-05318-5_3",
url="https://doi.org/10.1007/978-3-030-05318-5_3"
}

@Article{Zoph2018,
  author  = {B. Zoph and V. Vasudevan and J. Shlens and Q. V. Le},
  journal = {Conference on Computer Vision and Pattern Recognition},
  title   = {Learning transferable architectures for scalableimage recognition},
  year    = {2018},
}

@Article{Yao1999,
  author  = {X. Yao},
  journal = {Proceedings of the IEEE},
  title   = {Evolving artificial neural networks},
  year    = {1999},
  number  = {9},
  pages   = {1423-1447},
  volume  = {87},
  url     = {https://ieeexplore.ieee.org/document/784219},
}

@Article{Miller1991,
  author  = {Geoffrey Miller and P. M. Todd and S. U. Hedge},
  journal = {Neural Networks},
  title   = {Designing neural networks},
  year    = {1991},
  pages   = {53-60},
  volume  = {4},
  url     = {https://www.researchgate.net/publication/313008543_Designing_neural_networks},
}

@Article{Zoph2017,
  author  = {B. Zoph and Q. V. Le},
  journal = {International Conference on Learning Representations},
  title   = {Neural architecture search with reinforcement learning},
  year    = {2017},
}

@Article{Baker2017,
  author  = {B. Baker and O. Gupta and N. Naik and R. Raskar},
  journal = {International Conference on Learning Representations},
  title   = {Designing neural network architectures using reinforcement learning},
  year    = {2017},
}

@Article{Bergstra2012,
  author  = {James Bergstra and Yoshua Bengio},
  journal = {Journal of Machine Learning Research},
  title   = {Random search for hyper-parameter optimization},
  year    = {2012},
  pages   = {281-305},
  volume  = {13},
}

@Article{Domhan2015,
  author  = {T. Domhan and J. T. Springenberg and F. Hutter},
  journal = {Proceedings of the 24th International Joint Conference on Artificial Intelligence (IJCAI)},
  title   = {Speeding up automatic hyperparameter optimization of deep neural networks by extrapolation of learning curves},
  year    = {2015},
  url     = {https://ml.informatik.uni-freiburg.de/papers/15-IJCAI-Extrapolation_of_Learning_Curves.pdf},
}

@Article{Wei2016,
  author  = {T. Wei and C. Wang and Y. Rui and C. W. Chen},
  journal = {International Conference on Machine Learning},
  title   = {Network morphism},
  year    = {2016},
  url     = {http://proceedings.mlr.press/v48/wei16.pdf},
}

@InBook{Bishop2006,
  author    = {Christopher M. Bishop},
  chapter   = {Neural Networks},
  pages     = {225-290},
  publisher = {Springer Science+Business Media, LLC},
  title     = {Pattern Recognition and Machine Learning},
  year      = {2006},
  url       = {https://www.microsoft.com/en-us/research/uploads/prod/2006/01/Bishop-Pattern-Recognition-and-Machine-Learning-2006.pdf},
}

@Article{Maekelae2008,
  author  = {Annicki Mäkelä and Minna Pulkkinen and Pasi Kolari and Fredrik Lagergren and Paul Berbigier and Anders Lindroth and Denis Loustau and Eero Nikinmaa and Timo Vesala and Pertti Hari},
  journal = {Global Change Biology},
  title   = {Developing an empirical model of stand {GPP} with the {LUE} approach: analysis of eddy covariance data at five contrasting conifer sites in Europe},
  year    = {2008},
  pages   = {92-108},
  volume  = {14},
  url     = {https://onlinelibrary.wiley.com/doi/epdf/10.1111/j.1365-2486.2007.01463.x},
}

@Article{Minunno2016,
  author   = {F. Minunno and M. Peltoniemi and S. Launiainen and M. Aurela and A. Lindroth and A. Lohila and I. Mammarella and K. Minkkinen and A. Mäkelä},
  journal  = {Ecological Modelling},
  title    = {Calibration and validation of a semi-empirical flux ecosystem model for coniferous forests in the Boreal region},
  year     = {2016},
  issn     = {0304-3800},
  pages    = {37-52},
  volume   = {341},
  abstract = {Simple models are less input demanding and their calibration involves a lower number of parameters, however their general applicability to vast areas must be tested. We analysed if a simple ecosystem model (PRELES) can be applied to estimate carbon and water fluxes of Boreal forests at regional scale. Multi-site (M-S) and site-specific (S-S) calibrations were compared using evapotranspiration (ET) and gross primary production (GPP) measurements from 10 sites. The performances of M-S were similar to S-Ss except for a site with agricultural history. Although PRELES predicted GPP better than ET, we concluded that the model can be reliably used at regional scale to simulate carbon and water fluxes of Boreal forests. We further found that, in the calibration, the use of a long and carefully collected flux dataset from one site that covers a wide range of climate variability leads to better model performance in other sites as well.},
  doi      = {https://doi.org/10.1016/j.ecolmodel.2016.09.020},
  keywords = {Forest modelling, PRELES, Eddy-fluxes, Boreal forest, Bayesian statistics},
  url      = {https://www.sciencedirect.com/science/article/pii/S0304380016304744},
}

@Article{Tian2020,
  author   = {Tian, Xianglin and Minunno, Francesco and Cao, Tianjian and Peltoniemi, Mikko and Kalliokoski, Tuomo and Mäkelä, Annikki},
  journal  = {Global Change Biology},
  title    = {Extending the range of applicability of the semi-empirical ecosystem flux model {PRELES} for varying forest types and climate},
  year     = {2020},
  number   = {5},
  pages    = {2923-2943},
  volume   = {26},
  abstract = {Abstract Applications of ecosystem flux models on large geographical scales are often limited by model complexity and data availability. Here we calibrated and evaluated a semi-empirical ecosystem flux model, PREdict Light-use efficiency, Evapotranspiration and Soil water (PRELES), for various forest types and climate conditions, based on eddy covariance data from 55 sites. A Bayesian approach was adopted for model calibration and uncertainty quantification. We applied the site-specific calibrations and multisite calibrations to nine plant functional types (PFTs) to obtain the site-specific and PFT-specific parameter vectors for PRELES. A systematically designed cross-validation was implemented to evaluate calibration strategies and the risks in extrapolation. The combination of plant physiological traits and climate patterns generated significant variation in vegetation responses and model parameters across but not within PFTs, implying that applying the model without PFT-specific parameters is risky. But within PFT, the multisite calibrations performed as accurately as the site-specific calibrations in predicting gross primary production (GPP) and evapotranspiration (ET). Moreover, the variations among sites within one PFT could be effectively simulated by simply adjusting the parameter of potential light-use efficiency (LUE), implying significant convergence of simulated vegetation processes within PFT. The hierarchical modelling of PRELES provides a compromise between satellite-driven LUE and physiologically oriented approaches for extrapolating the geographical variation of ecosystem productivity. Although measurement errors of eddy covariance and remotely sensed data propagated a substantial proportion of uncertainty or potential biases, the results illustrated that PRELES could reliably capture daily variations of GPP and ET for contrasting forest types on large geographical scales if PFT-specific parameterizations were applied.},
  doi      = {https://doi.org/10.1111/gcb.14992},
  eprint   = {https://onlinelibrary.wiley.com/doi/pdf/10.1111/gcb.14992},
  keywords = {evapotranspiration, geographical variations, gross primary production, inverse modelling, light-use efficiency, multisite calibration, plant functional type},
  url      = {https://onlinelibrary.wiley.com/doi/abs/10.1111/gcb.14992},
}

@InBook{Stevens2020,
  author    = {Eli Stevens and Luca Antiga and Thomas Viehmann},
  chapter   = {The mechanics of learning},
  pages     = {103-140},
  publisher = {Manning Publications},
  title     = {Deep learning with PyTorch},
  year      = {2020},
  url       = {https://pytorch.org/assets/deep-learning/Deep-Learning-with-PyTorch.pdf},
}

@Article{Kingma2017,
  author  = {Diederik P. Kingma and Jimmy Ba},
  journal = {arXiv: 1412.6980},
  title   = {Adam: A method for stochastic optimization},
  year    = {2017},
  url     = {https://arxiv.org/pdf/1412.6980.pdf},
}

@Article{Paszke2017,
  author  = {Adam Paszke and Sam Gross and Soumith Chintala and Gregory Chanan and Edward Yang and Zachary DeVito and Zeming Lin and Alban Desmaison and Luca Antiga and Adam Lerer},
  journal = {31st Conference on Neural Information Processing Systems},
  title   = {Automatic differentiation in {PyTorch}},
  year    = {2017},
  url     = {https://openreview.net/pdf?id=BJJsrmfCZ},
}

@Article{Baydin2018,
  author  = {Atilim Gunes Baydin and Barak A. Pearlmutter and Alexey Andreyevich Radul and Jeffrey Mark Siskind},
  journal = {arXiv: 1502.05767},
  title   = {Automatic differentiation in machine learning: a survey},
  year    = {2018},
  url     = {https://arxiv.org/pdf/1502.05767.pdf},
}

@InBook{Goodfellow2016,
  author    = {Ian Goodfellow and Yoshua Bengio and Aaron Courville},
  chapter   = {Optimization for training deep models},
  pages     = {271-325},
  publisher = {MIT Press},
  title     = {Deep learning},
  year      = {2016},
  url       = {https://www.deeplearningbook.org/},
}

@Article{Merrienboer2018,
  author  = {Bart van Merrienboer and Olivier Breuleux and Arnaud Bergeron and Pascal Lamblin},
  journal = {32nd Conference on Neural Information Processing Systems},
  title   = {Automatic differentiation in ML: Where we are and where we should be going},
  year    = {2018},
  url     = {https://proceedings.neurips.cc/paper/2018/file/770f8e448d07586afbf77bb59f698587-Paper.pdf},
}

@Article{Verma2000,
  author  = {Arun Verma},
  journal = {Current Science},
  title   = {An introduction to automatic differentiation},
  year    = {2000},
  number  = {7},
  pages   = {804-807},
  volume  = {78},
  url     = {https://people.cs.vt.edu/~asandu/Public/Qual2011/Optim/Verma_2000_introAD.pdf},
}

@Article{Peltoniemi2013,
  author  = {Mikko Peltoniemi},
  journal = {R package Version 1.0},
  title   = {Rpreles: Implementation of {PRELES}.},
  year    = {2013},
}

@MastersThesis{Schneider2019,
  author = {Elisa Schneider},
  school = {University of Freiburg},
  title  = {Comparing fitted process models to machine learning: an approach through carbon cycle research},
  year   = {2019},
}

@MastersThesis{Jund2020,
  author = {P. Jund},
  school = {University of Freiburg},
  title  = {Learning from machines: analyzing and comparing neural networks to fitted process models for {GPP}-prediction},
  year   = {2020},
}

@MastersThesis{Wesselkamp2021,
  author = {Marieke Wesselkamp},
  school = {University of Freiburg},
  title  = {Process-guided transfer learning with sparse data},
  year   = {2021},
}

@InBook{BuckSorlin2013,
  author    = {G. Buck-Sorlin},
  editor    = {W. Dubitzky and O. Wolkenhauer and K. H. Cho and H. Yokota},
  chapter   = {Process-based Model},
  publisher = {Springer},
  title     = {Encyclopedia of Systems Biology},
  year      = {2013},
  url       = {https://link.springer.com/referenceworkentry/10.1007/978-1-4419-9863-7_1545#howtocite},
}

@InBook{Gross2001,
  author    = {Louis J. Gross},
  editor    = {Simon Asher Levin},
  chapter   = {Computer Systems and Models, Use of},
  pages     = {845-853},
  publisher = {Elsevier},
  title     = {Encyclopedia of Biodiversity},
  year      = {2001},
}

@Article{Hornik1989,
  author  = {Kurt Hornik},
  journal = {Neural Networks},
  title   = {Multilayer feedforward networks are universal approximators},
  year    = {1989},
  pages   = {359-366},
  volume  = {2},
  url     = {https://www.sciencedirect.com/science/article/pii/0893608089900208},
}

@Article{Raissi2019,
  author  = {M. Raissi and P. Perdikaris and G. E. Karniadakis},
  journal = {Journal of Computational Physics},
  title   = {Physics-informed neural networks: A deep learning framework for solving forward and inverse problems involving nonlinear partial differential equations},
  year    = {2019},
  pages   = {686-707},
  volume  = {378},
  url     = {https://faculty.sites.iastate.edu/hliu/files/inline-files/PINN_RPK_2019_1.pdf},
}

@Article{Frosting2018,
  author  = {Roy Frosting and Matthew James Johnson and Chris Leary},
  journal = {SSYML'18 Stanford},
  title   = {Compiling machine learning programs via high-level tracing},
  year    = {2018},
  url     = {https://mlsys.org/Conferences/2019/doc/2018/146.pdf},
}

@Article{Huang2013,
  author  = {Zhiheng Huang and Geoffrey Zweig and Michael Levit and Benoit Dumoulin and Barlas Oguz and Shawn Chang},
  journal = {IEEE},
  title   = {Accelerating recurrent neural network training via two stage classes and parallelization},
  year    = {2013},
  url     = {https://www.microsoft.com/en-us/research/wp-content/uploads/2013/12/Accelerating-RNN-training.pdf},
}

@InProceedings{chen2012pipelined,
  author    = {Chen, Xie and Eversole, Adam and Li, Gang and Yu, Dong and Seide, Frank},
  booktitle = {Interspeech},
  title     = {Pipelined Back-Propagation for Context-Dependent Deep Neural Networks},
  year      = {2012},
  month     = {September},
  publisher = {ISCA},
  abstract  = {The Context-Dependent Deep-Neural-Network HMM, or CDDNN-HMM, is a recently proposed acoustic-modeling technique for HMM-based speech recognition that can greatly outperform conventional Gaussian-mixture based HMMs. For example, a CD-DNN-HMM trained on the 2000h Fisher corpus achieves 14.4% word error rate on the Hub5’00-FSH speakerindependent phone-call transcription task, compared to 19.6% obtained by a state-of-the-art, conventional discriminatively trained GMM-based HMM.

That CD-DNN-HMM, however, took 59 days to train on a modern GPGPU—the immense computational cost of the minibatch based back-propagation (BP) training is a major roadblock. Unlike the familiar Baum-Welch training for conventional HMMs, BP cannot be ef?ciently parallelized across data.

In this paper we show that the pipelined approximation to BP, which parallelizes computation with respect to layers, is an ef?cient way of utilizing multiple GPGPU cards in a single server. Using 2 and 4 GPGPUs, we achieve a 1.9 and 3.3 times end-to-end speed-up, at parallelization ef?ciency of 0.95 and 0.82, respectively, at no loss of recognition accuracy},
  edition   = {Interspeech},
  url       = {https://www.microsoft.com/en-us/research/publication/pipelined-back-propagation-for-context-dependent-deep-neural-networks/},
}

@Article{Hartig2019,
  author  = {Florian Hartig and F. Minunno and S. Paul},
  journal = {R package version 0.1.7},
  title   = {Bayesian Tools: General-Purpose {MCMC} and {SMC} Samplers and Tools for Bayesian Statistics},
  year    = {2019},
}

@Article{Maekelae2006,
  author  = {Anniki Mäkelä and Pasi Kolari and Janne Karimäki and Eero Nikinmaa and Martti Perämäki and Pertti Hari},
  journal = {Agricultural and Forest Meteorology},
  title   = {Modelling five years of weather-driven variation of {GPP} in a boreal forest},
  year    = {2006},
  pages   = {382-398},
  volume  = {139},
  url     = {https://reader.elsevier.com/reader/sd/pii/S0168192306002383?token=A912C4073388B10C424E457E54824E788401E8CA445AADD5A446C55EA2C5124796F191DB1CBBF651DF51C3946AD24571&originRegion=eu-west-1&originCreation=20211022163350},
}

@Article{Kramer2002,
  author    = {K. Kramer and I. Leinonen and H.H. Bartelink and P. Berbigier and M. Borghetti and C. Bernhofer and E. Cienciala and H. Dolman and O. Froer and C.A. Gracia and A. Granier and T. Grunwold and P. Hari and W.W.P. Jans and S. Kellomaki and D. Loustau and F. Magnani and T. Markkanen and G. Matteucci and G.M.J. Mohren and E.J. Moors and A. Nissinen and H. Peltola and S. Sabate and A. Sanchez and M. Sontag and R. Valentini and T. Vesala},
  journal   = {Global Change Biology},
  title     = {Evaluation of six process-based forest growth models using eddy-covariance measurements of {CO$_2$} and {H$_2$O} fluxes at six forest sites in Europe},
  year      = {2002},
  issn      = {1354-1013},
  number    = {3},
  pages     = {213--230},
  volume    = {8},
  abstract  = {Reliable models are required to assess the impacts of climate change on forest ecosystems. Precise and independent data are essential to assess this accuracy. The flux measurements collected by the EUROFLUX project over a wide range of forest types and climatic regions in Europe allow a critical testing of the process-based models which were developed in the LTEEF project. The ECOCRAFT project complements this with a wealth of independent plant physiological measurements. Thus, it was aimed in this study to test six process-based forest growth models against the flux measurements of six European forest types, taking advantage of a large database with plant physiological parameters. The reliability of both the flux data and parameter values itself was not under discussion in this study. The data provided by the researchers of the EUROFLUX sites, possibly with local corrections, were used with a minor gap-filling procedure to avoid the loss of many days with observations. The model performance is discussed based on their accuracy, generality and realism. Accuracy was evaluated based on the goodness-of-fit with observed values of daily net ecosystem exchange, gross primary production and ecosystem respiration (gC m2 d1), and transpiration (kg H2O m2 d1). Moreover, accuracy was also evaluated based on systematic and unsystematic errors. Generality was characterized by the applicability of the models to different European forest ecosystems. Reality was evaluated by comparing the modelled and observed responses of gross primary production, ecosystem respiration to radiation and temperature. The results indicated that: Accuracy. All models showed similar high correlation with the measured carbon flux data, and also low systematic and unsystematic prediction errors at one or more sites of flux measurements. The results were similar in the case of several models when the water fluxes were considered. Most models fulfilled the criteria of sufficient accuracy for the ability to predict the carbon and water exchange between forests and the atmosphere. Generality. Three models of six could be applied for both deciduous and coniferous forests. Furthermore, four models were applied both for boreal and temperate conditions. However, no severe water-limited conditions were encountered, and no year-to-year variability could be tested. Realism. Most models fulfil the criterion of realism that the relationships between the modelled phenomena (carbon and water exchange) and environment are described causally. Again several of the models were able to reproduce the responses of measurable variables such as gross primary production (GPP), ecosystem respiration and transpiration to environmental driving factors such as radiation and temperature. Stomatal conductance appears to be the most critical process causing differences in predicted fluxes of carbon and water between those models that accurately describe the annual totals of GPP, ecosystem respiration and transpiration. As a conclusion, several process-based models are available that produce accurate estimates of carbon and water fluxes at several forest sites of Europe. This considerable accuracy fulfils one requirement of models to be able to predict the impacts of climate change on the carbon balance of European forests. However, the generality of the models should be further evaluated by expanding the range of testing over both time and space. In addition, differences in behaviour between models at the process level indicate requirement of further model testing, with special emphasis on modelling stomatal conductance realistically},
  doi       = {10.1046/j.1365-2486.2002.00471.x},
  keywords  = {mean squared error, ecosystem respiration, simulation-model, gas-exchange, net carbon, scots pine, water, atmosphere, productivity, constraints},
  language  = {English},
  publisher = {Wiley},
}

@Article{Wofsy1993,
  author  = {Wofsy, Steven and Goulden, Michael and Munger, J. and Fan, Song-Miao and Bakwin, P and Daube, Bruce and Bassow, S and Bazzaz, F},
  journal = {Science (New York, N.Y.)},
  title   = {Net Exchange of $CO_2$ in a Mid-Latitude Forest},
  year    = {1993},
  month   = {06},
  pages   = {1314-7},
  volume  = {260},
  doi     = {10.1126/science.260.5112.1314},
}

@Article{Goulden1996,
  author  = {Goulden, Michael and Munger, J. and Fan, Song-Miao and Daube, Bruce and Wofsy, Steven},
  journal = {Global Change Biology},
  title   = {Measurements of Carbon Sequestration by Long-Term Eddy Covariance: Methods and a Critical Evaluation of Accuracy},
  year    = {1996},
  month   = {06},
  pages   = {169-182},
  volume  = {2},
  doi     = {10.1111/j.1365-2486.1996.tb00070.x},
}

@Article{Foken2008,
  author  = {Thomas Foken},
  journal = {Ecological Applications},
  title   = {The energy balance closure problem: an overview},
  year    = {2008},
  pages   = {1351-1367},
  volume  = {18},
  url     = {http://www.bayceer.uni-bayreuth.de/stoerungsoekologie/en/pub/pub/63238/Foken_2008.pdf},
}

@Article{,
  author   = {Moncrieff, J.B. and Malhi, Y. and Leuning R.},
  journal  = {Global Change Biology},
  title    = {The propagation of errors in long-term measurements of land-atmosphere fluxes of carbon and water},
  year     = {1996},
  number   = {3},
  pages    = {231-240},
  volume   = {2},
  abstract = {Abstract For surface fluxes of carbon dioxide, the net daily flux is the sum of daytime and nighttime fluxes of approximately the same magnitude and opposite direction. The net flux is therefore significantly smaller than the individual flux measurements and error assessment is critical in determining whether a surface is a net source or sink of carbon dioxide. For carbon dioxide flux measurements, it is an occasional misconception that the net flux is measured as the difference between the net upward and downward fluxes (i.e. a small difference between large terms). This is not the case. The net flux is the sum of individual (half-hourly or hourly) flux measurements, each with an associated error term. The question of errors and uncertainties in long-term flux measurements of carbon and water is addressed by first considering the potential for errors in flux measuring systems in general and thus errors which are relevant to a wide range of timescales of measurement. We also focus exclusively on flux measurements made by the micrometeorological method of eddy covariance. Errors can loosely be divided into random errors and systematic errors, although in reality any particular error may be a combination of both types. Systematic errors can be fully systematic errors (errors that apply on all of the daily cycle) or selectively systematic errors (errors that apply to only part of the daily cycle), which have very different effects. Random errors may also be full or selective, but these do not differ substantially in their properties. We describe an error analysis in which these three different types of error are applied to a long-term dataset to discover how errors may propagate through long-term data and which can be used to estimate the range of uncertainty in the reported sink strength of the particular ecosystem studied.},
  doi      = {https://doi.org/10.1111/j.1365-2486.1996.tb00075.x},
  eprint   = {https://onlinelibrary.wiley.com/doi/pdf/10.1111/j.1365-2486.1996.tb00075.x},
  keywords = {carbon balance, eddy covariance, errors, long-term measurements, micrometeorology},
  url      = {https://onlinelibrary.wiley.com/doi/abs/10.1111/j.1365-2486.1996.tb00075.x},
}

@Article{Wilson2002,
  author  = {Wilson, Kell and Goldstein, Allen and Falge, Eva and Aubinet, Marc and Baldocchi, Dennis and Berbigier, Paul and Bernhofer, Christian and Ceulemans, Reinhart and Dolman, Han (A.J.) and Field, Christopher and Grelle, Achim and Ibrom, A. and Law, Beverly and Kowalski, Andy and Meyers, Tilden and Moncrieff, John and Monson, Russ and Oechel, Walter and Tenhunen, John and Verma, Shashi},
  journal = {Agricultural and Forest Meteorology},
  title   = {Energy balance closure at {FLUXNET} sites},
  year    = {2002},
  month   = {12},
  pages   = {223-243},
  volume  = {113},
  doi     = {10.1016/S0168-1923(02)00109-0},
}

@Article{Falge2001,
  author  = {Falge, Eva and Baldocchi, Dennis and Olson, Richard and Anthoni, Peter and Aubinet, Marc and Bernhofer, Christian and Burba, George and Ceulemans, Reinhart and Clement, Robert and Dolman, Han (A.J.) and Granier, A. and Gross, P. and Grünwald, Thomas and Hollinger, David and Jensen, Niels-Otto and Katul, Gabriel and Keronen, Petri and Kowalski, Andrew and Lai, Chun-Ta and Wofsy, Steven},
  journal = {Agricultural and Forest Meteorology},
  title   = {Gap Filling Strategies for Defensible Annual Sums of Net Ecosystem Exchange},
  year    = {2001},
  month   = {04},
  pages   = {43-69},
  volume  = {107},
  doi     = {10.1016/S0168-1923(00)00225-2},
}

@Article{Berbigier2001,
  author  = {Berbigier, Paul and Bonnefond, J. and Mellmann, Patricia},
  journal = {Agricultural and Forest Meteorology},
  title   = {{CO}$_2$ and water vapour fluxes for 2 years above Euroflux forest site},
  year    = {2001},
  month   = {06},
  pages   = {183-197},
  volume  = {108},
  doi     = {10.1016/S0168-1923(01)00240-4},
}

@Article{Agren,
  author  = {Göran I. {\AA}gren and Jens Kattge},
  journal = {Trees},
  title   = {Nitrogen productivity and allocation responses of 12 important tree species to increased {CO}$_2$},
  year    = {2017},
  pages   = {617-621},
  volume  = {31},
  url     = {https://d-nb.info/1130216748/34},
}

@Article{Smith2002,
  author  = {Marie-Louise Smith and Scott V. Ollinger and Mary E. Martin and John D. Aber and Richard A. Hallett and Christine L. Goodale},
  journal = {Ecological Applications},
  title   = {Direct estimation of aboveground forest productivity through hyperspectral remote sensing of canopy nitrogen},
  year    = {2002},
  pages   = {1286-1302},
  volume  = {12},
  url     = {https://esajournals.onlinelibrary.wiley.com/doi/epdf/10.1890/1051-0761(2002)012[1286:DEOAFP]2.0.CO;2},
}

@Article{Karnosky2002,
  author  = {David F. Karnosky},
  journal = {Environment International},
  title   = {Impacts of elevated atmospheric {CO}$_2$ on forest trees and forest ecosystems: knowledge gaps},
  year    = {2002},
  pages   = {161-169},
  volume  = {29},
  url     = {https://reader.elsevier.com/reader/sd/pii/S0160412002001599?token=5F5671261037DB8B9CB23268B1F783F0ADA437AD65AEE3868FDA77435466E3B926049FBE0E2E27D9D246C5D37817AD61&originRegion=eu-west-1&originCreation=20211023173233},
}

@Article{Cuddington2013,
  author  = {K. Cuddington and M.-J. Fortin and L. R. Gerber and A. Hastings and A. Liebhold and M. O'Connor and C. Ray},
  journal = {Ecosphere},
  title   = {Process-based models are required to manageecological systems in a changing world},
  year    = {2013},
  number  = {2},
  volume  = {4},
  url     = {https://esajournals.onlinelibrary.wiley.com/doi/epdf/10.1890/ES12-00178.1},
}

@Article{Baker2018,
  author  = {Ruth E. Baker and Jose-Maria Pe{\~n}a and Jayaratnam Jayamohan and Antoine Jérusalem},
  journal = {Biology Letters},
  title   = {Mechanistic models versus machine learning, a fight worth fighting for the biological community?},
  year    = {2018},
  pages   = {20170660},
  volume  = {14},
  doi     = {http://dx.doi.org/10.1098/rsbl.2017.0660},
}

@Article{Yates2018,
  author  = {Yates, Katherine and Bouchet, Phil and Caley, M. and Mengersen, Kerrie and Randin, Christophe and Parnell, Stephen and Fielding, Alan and Bamford, Andrew and Ban, Stephen and Barbosa, A. Márcia and Dormann, Carsten and Elith, Jane and Embling, Clare and Ervin, Gary and Fisher, Rebecca and Gould, Susan and Graf, Roland and Gregr, Edward and Halpin, Patrick and Sequeira, Ana},
  journal = {Trends in Ecology \& Evolution},
  title   = {Outstanding Challenges in the Transferability of Ecological Models},
  year    = {2018},
  month   = {08},
  volume  = {33},
  doi     = {10.1016/j.tree.2018.08.001},
}

@Article{Kalliokoski2018,
  author   = {Tuomo Kalliokoski and Annikki Mäkelä and Stefan Fronzek and Francesco Minunno and Mikko Peltoniemi},
  journal  = {Agricultural and Forest Meteorology},
  title    = {Decomposing sources of uncertainty in climate change projections of boreal forest primary production},
  year     = {2018},
  issn     = {0168-1923},
  pages    = {192-205},
  volume   = {262},
  abstract = {We are bound to large uncertainties when considering impacts of climate change on forest productivity. Studies formally acknowledging and determining the relative importance of different sources of this uncertainty are still scarce, although the choice of the climate scenario, and e.g. the assumption of the CO2 effects on tree water use can easily result in contradicting conclusions of future forest productivity. In a large scale, forest productivity is primarily driven by two large fluxes, gross primary production (GPP), which is the source for all carbon in forest ecosystems, and heterotrophic respiration. Here we show how uncertainty of GPP projections of Finnish boreal forests divides between input, mechanistic and parametric uncertainty. We used the simple semi-empirical stand GPP and water balance model PRELES with an ensemble of downscaled global circulation model (GCM) projections for the 21st century under different emissions and forcing scenarios (both RCP and SRES). We also evaluated the sensitivity of assumptions of the relationships between atmospheric CO2 concentration (Ca), photosynthesis and water use of trees. Even mean changes in climate projections of different meteorological variables for Finland were so high that it is likely that the primary productivity of forests will increase by the end of the century. The scale of productivity change largely depends on the long-term Ca fertilization effect on GPP and transpiration. However, GCM variability was the major source of uncertainty until 2060, after which emission scenario/pathway became the dominant factor. Large uncertainties with a wide range of projections can make it more difficult to draw ecologically meaningful conclusions especially on the local to regional scales, yet a thorough assessment of uncertainties is important for drawing robust conclusions.},
  doi      = {https://doi.org/10.1016/j.agrformet.2018.06.030},
  keywords = {Photosynthetic efficiency, Ecosystem response, Environmental change, Ecophysiology},
  url      = {https://www.sciencedirect.com/science/article/pii/S0168192318302211},
}

@Article{Duursma2009,
  author   = {Duursma, R.A. and Kolari, P. and Perämäki, M. and Pulkkinen, M. and Mäkelä, A. and Nikinmaa, E. and Hari, P. and Aurela, M. and Berbigier, P. and Bernhofer, Ch. and Grünwald, T. and Loustau, D. and Mölder, M. and Verbeeck, H. and Vesala, T.},
  journal  = {Tree Physiology},
  title    = {{Contributions of climate, leaf area index and leaf physiology to variation in gross primary production of six coniferous forests across Europe: a model-based analysis}},
  year     = {2009},
  issn     = {0829-318X},
  month    = {05},
  number   = {5},
  pages    = {621-639},
  volume   = {29},
  abstract = {{Gross primary production (GPP) is the primary source of all carbon fluxes in the ecosystem. Understanding variation in this flux is vital to understanding variation in the carbon sink of forest ecosystems, and this would serve as input to forest production models. Using GPP derived from eddy-covariance (EC) measurements, it is now possible to determine the most important factor to scale GPP across sites. We use long-term EC measurements for six coniferous forest stands in Europe, for a total of 25 site-years, located on a gradient between southern France and northern Finland. Eddy-derived GPP varied threefold across the six sites, peak ecosystem leaf area index (LAI) (all-sided) varied from 4 to 22 m2 m−2 and mean annual temperature varied from −1 to 13 °C. A process-based model operating at a half-hourly time-step was parameterized with available information for each site, and explained 71–96\\% in variation between daily totals of GPP within site-years and 62\\% of annual total GPP across site-years. Using the parameterized model, we performed two simulation experiments: weather datasets were interchanged between sites, so that the model was used to predict GPP at some site using data from either a different year or a different site. The resulting bias in GPP prediction was related to several aggregated weather variables and was found to be closely related to the change in the effective temperature sum or mean annual temperature. High R2s resulted even when using weather datasets from unrelated sites, providing a cautionary note on the interpretation of R2 in model comparisons. A second experiment interchanged stand-structure information between sites, and the resulting bias was strongly related to the difference in LAI, or the difference in integrated absorbed light. Across the six sites, variation in mean annual temperature had more effect on simulated GPP than the variation in LAI, but both were important determinants of GPP. A sensitivity analysis of leaf physiology parameters showed that the quantum yield was the most influential parameter on annual GPP, followed by a parameter controlling the seasonality of photosynthesis and photosynthetic capacity. Overall, the results are promising for the development of a parsimonious model of GPP.}},
  doi      = {10.1093/treephys/tpp010},
  eprint   = {https://academic.oup.com/treephys/article-pdf/29/5/621/4715600/tpp010.pdf},
  url      = {https://doi.org/10.1093/treephys/tpp010},
}

@Article{Valladares2002,
  author   = {Valladares, Fernando and Skillman, John B. and Pearcy, Robert W.},
  journal  = {American Journal of Botany},
  title    = {Convergence in light capture efficiencies among tropical forest understory plants with contrasting crown architectures: a case of morphological compensation},
  year     = {2002},
  number   = {8},
  pages    = {1275-1284},
  volume   = {89},
  abstract = {Leaf and crown characteristics were examined for 24 tree and herbaceous species of contrasting architectures from the understory of a lowland rainforest. Light-capture efficiency was estimated for the crowns of the different species with a three-dimensional geometric modeling program. Causal relationships among traits affecting light absorption at two hierarchical levels (leaf and whole crown) were quantified using path analysis. Light-capture and foliage display efficiency were found to be very similar among the 24 species studied, with most converging on a narrow range of light absorption efficiencies (ratio of absorbed vs. available light of 0.60–0.75). Exceptionally low values were found for the climber vines and, to a lesser extent, for the Bromeliad Aechmea magdalenae. Differences in photosynthetic photon flux density (PFD) absorbed per unit leaf area by individual plants were mostly determined by site to site variation in PFD and not by the differences in crown architecture among individuals or species. Leaf angle, and to a lesser extent also supporting biomass, specific leaf area, and internode length, had a significant effect on foliage display efficiency. Potential constraints on light capture such as the phyllotactic pattern were generally offset by other compensatory adjustments of crown structure such as internode length, arching stems, and plagiotropy. The variety of shoot morphologies capable of efficiently capturing light in tropical forest understories is greater than initially thought, extending over species with very different phyllotactic patterns, crown architectures, leaf sizes, and morphologies.},
  doi      = {https://doi.org/10.3732/ajb.89.8.1275},
  eprint   = {https://bsapubs.onlinelibrary.wiley.com/doi/pdf/10.3732/ajb.89.8.1275},
  keywords = {crown architecture, display efficiency of the foliage, leaf absorptance, light harvesting, phyllotaxis, shade tolerance, tropical rainforest, understory light environment},
  url      = {https://bsapubs.onlinelibrary.wiley.com/doi/abs/10.3732/ajb.89.8.1275},
}

@Article{Leinonen1996,
  author  = {I. Leinonen},
  journal = {Annals of Botany},
  title   = {A simulation model for the frost hardiness and freeze damage of {Scots pine}},
  year    = {1996},
  pages   = {687-693},
  volume  = {78},
}

@Article{Landsberg1997,
  author  = {J. J. Landsberg and R. H. Waring},
  journal = {Forest Ecology and Management},
  title   = {A generalised model of forest productivity using simplified concepts of radiation-use efficiency, carbon balance and partitioning},
  year    = {1997},
  pages   = {209-228},
  volume  = {95},
  url     = {https://reader.elsevier.com/reader/sd/pii/S0378112797000261?token=AA2B74EB61416164002AAD66911681478D1157F6B20802B03DDE695CDBCC4CC9958023488957E910760FFC408DD6B1A8&originRegion=eu-west-1&originCreation=20211025074653},
}

@Article{Cai2018,
  author  = {Han Cai and Ligeng Zhu and Song Han},
  journal = {arXiv:1812.00332},
  title   = {{ProxylessNAS}: Direct neural architecture search on target task and hardware},
  year    = {2018},
  url     = {https://arxiv.org/pdf/1812.00332v2.pdf},
}

@Article{,
}

@Comment{jabref-meta: databaseType:bibtex;}
