# Supplementary material for: Process‐Informed Neural Networks: A Hybrid Modelling Approach to Improve Predictive Performance and Inference of Neural Networks in Ecology and Beyond
Source: Ecol Lett. 2024 Dec 3;27(11):e70012. doi: 10.1111/ele.70012 (PMC11613309; doi:10.1111/ele.70012)
Supplement: Supplementary file 1 — Data S1. [file ELE-27-0-s001.zip › SI.log]

This is pdfTeX, Version 3.14159265-2.6-1.40.19 (TeX Live 2018/W32TeX) (preloaded format=latex 2019.8.5)  25 OCT 2024 10:44
entering extended mode
 restricted \write18 enabled.
 Source specials enabled.
 %&-line parsing enabled.
**SI.tex
(./SI.tex
LaTeX2e <2018-04-01> patch level 2
Babel <3.18> and hyphenation patterns for 84 language(s) loaded.
(c:/texlive/2018/texmf-dist/tex/latex/base/article.cls
Document Class: article 2014/09/29 v1.4h Standard LaTeX document class
(c:/texlive/2018/texmf-dist/tex/latex/base/size12.clo
File: size12.clo 2014/09/29 v1.4h Standard LaTeX file (size option)
)
\c@part=\count80
\c@section=\count81
\c@subsection=\count82
\c@subsubsection=\count83
\c@paragraph=\count84
\c@subparagraph=\count85
\c@figure=\count86
\c@table=\count87
\abovecaptionskip=\skip41
\belowcaptionskip=\skip42
\bibindent=\dimen102
)
(c:/texlive/2018/texmf-dist/tex/latex/base/inputenc.sty
Package: inputenc 2018/04/06 v1.3b Input encoding file
\inpenc@prehook=\toks14
\inpenc@posthook=\toks15
)
(c:/texlive/2018/texmf-dist/tex/latex/adforn/adforn.sty
Package: adforn 2010/07/25 v1.0 adforn CFR

(c:/texlive/2018/texmf-dist/tex/latex/psnfss/pifont.sty
Package: pifont 2005/04/12 PSNFSS-v9.2a Pi font support (SPQR) 
LaTeX Font Info:    Try loading font information for U+pzd on input line 63.

(c:/texlive/2018/texmf-dist/tex/latex/psnfss/upzd.fd
File: upzd.fd 2001/06/04 font definitions for U/pzd.
)
LaTeX Font Info:    Try loading font information for U+psy on input line 64.

(c:/texlive/2018/texmf-dist/tex/latex/psnfss/upsy.fd
File: upsy.fd 2001/06/04 font definitions for U/psy.
))
LaTeX Font Info:    Try loading font information for U+OrnementsADF on input li
ne 4.

(c:/texlive/2018/texmf-dist/tex/latex/adforn/uornementsadf.fd))
(c:/texlive/2018/texmf-dist/tex/latex/amsmath/amsmath.sty
Package: amsmath 2017/09/02 v2.17a AMS math features
\@mathmargin=\skip43

For additional information on amsmath, use the `?' option.
(c:/texlive/2018/texmf-dist/tex/latex/amsmath/amstext.sty
Package: amstext 2000/06/29 v2.01 AMS text

(c:/texlive/2018/texmf-dist/tex/latex/amsmath/amsgen.sty
File: amsgen.sty 1999/11/30 v2.0 generic functions
\@emptytoks=\toks16
\ex@=\dimen103
))
(c:/texlive/2018/texmf-dist/tex/latex/amsmath/amsbsy.sty
Package: amsbsy 1999/11/29 v1.2d Bold Symbols
\pmbraise@=\dimen104
)
(c:/texlive/2018/texmf-dist/tex/latex/amsmath/amsopn.sty
Package: amsopn 2016/03/08 v2.02 operator names
)
\inf@bad=\count88
LaTeX Info: Redefining \frac on input line 213.
\uproot@=\count89
\leftroot@=\count90
LaTeX Info: Redefining \overline on input line 375.
\classnum@=\count91
\DOTSCASE@=\count92
LaTeX Info: Redefining \ldots on input line 472.
LaTeX Info: Redefining \dots on input line 475.
LaTeX Info: Redefining \cdots on input line 596.
\Mathstrutbox@=\box26
\strutbox@=\box27
\big@size=\dimen105
LaTeX Font Info:    Redeclaring font encoding OML on input line 712.
LaTeX Font Info:    Redeclaring font encoding OMS on input line 713.
\macc@depth=\count93
\c@MaxMatrixCols=\count94
\dotsspace@=\muskip10
\c@parentequation=\count95
\dspbrk@lvl=\count96
\tag@help=\toks17
\row@=\count97
\column@=\count98
\maxfields@=\count99
\andhelp@=\toks18
\eqnshift@=\dimen106
\alignsep@=\dimen107
\tagshift@=\dimen108
\tagwidth@=\dimen109
\totwidth@=\dimen110
\lineht@=\dimen111
\@envbody=\toks19
\multlinegap=\skip44
\multlinetaggap=\skip45
\mathdisplay@stack=\toks20
LaTeX Info: Redefining \[ on input line 2817.
LaTeX Info: Redefining \] on input line 2818.
)
(c:/texlive/2018/texmf-dist/tex/latex/amsfonts/amssymb.sty
Package: amssymb 2013/01/14 v3.01 AMS font symbols

(c:/texlive/2018/texmf-dist/tex/latex/amsfonts/amsfonts.sty
Package: amsfonts 2013/01/14 v3.01 Basic AMSFonts support
\symAMSa=\mathgroup4
\symAMSb=\mathgroup5
LaTeX Font Info:    Overwriting math alphabet `\mathfrak' in version `bold'
(Font)                  U/euf/m/n --> U/euf/b/n on input line 106.
))
(c:/texlive/2018/texmf-dist/tex/latex/booktabs/booktabs.sty
Package: booktabs 2016/04/27 v1.618033 publication quality tables
\heavyrulewidth=\dimen112
\lightrulewidth=\dimen113
\cmidrulewidth=\dimen114
\belowrulesep=\dimen115
\belowbottomsep=\dimen116
\aboverulesep=\dimen117
\abovetopsep=\dimen118
\cmidrulesep=\dimen119
\cmidrulekern=\dimen120
\defaultaddspace=\dimen121
\@cmidla=\count100
\@cmidlb=\count101
\@aboverulesep=\dimen122
\@belowrulesep=\dimen123
\@thisruleclass=\count102
\@lastruleclass=\count103
\@thisrulewidth=\dimen124
)
(c:/texlive/2018/texmf-dist/tex/latex/geometry/geometry.sty
Package: geometry 2018/03/24 v5.7 Page Geometry

(c:/texlive/2018/texmf-dist/tex/latex/graphics/keyval.sty
Package: keyval 2014/10/28 v1.15 key=value parser (DPC)
\KV@toks@=\toks21
)
(c:/texlive/2018/texmf-dist/tex/generic/oberdiek/ifpdf.sty
Package: ifpdf 2017/03/15 v3.2 Provides the ifpdf switch
)
(c:/texlive/2018/texmf-dist/tex/generic/oberdiek/ifvtex.sty
Package: ifvtex 2016/05/16 v1.6 Detect VTeX and its facilities (HO)
Package ifvtex Info: VTeX not detected.
)
(c:/texlive/2018/texmf-dist/tex/generic/ifxetex/ifxetex.sty
Package: ifxetex 2010/09/12 v0.6 Provides ifxetex conditional
)
\Gm@cnth=\count104
\Gm@cntv=\count105
\c@Gm@tempcnt=\count106
\Gm@bindingoffset=\dimen125
\Gm@wd@mp=\dimen126
\Gm@odd@mp=\dimen127
\Gm@even@mp=\dimen128
\Gm@layoutwidth=\dimen129
\Gm@layoutheight=\dimen130
\Gm@layouthoffset=\dimen131
\Gm@layoutvoffset=\dimen132
\Gm@dimlist=\toks22
)
(c:/texlive/2018/texmf-dist/tex/latex/graphics/graphicx.sty
Package: graphicx 2017/06/01 v1.1a Enhanced LaTeX Graphics (DPC,SPQR)

(c:/texlive/2018/texmf-dist/tex/latex/graphics/graphics.sty
Package: graphics 2017/06/25 v1.2c Standard LaTeX Graphics (DPC,SPQR)

(c:/texlive/2018/texmf-dist/tex/latex/graphics/trig.sty
Package: trig 2016/01/03 v1.10 sin cos tan (DPC)
)
(c:/texlive/2018/texmf-dist/tex/latex/graphics-cfg/graphics.cfg
File: graphics.cfg 2016/06/04 v1.11 sample graphics configuration
)
Package graphics Info: Driver file: dvips.def on input line 99.

(c:/texlive/2018/texmf-dist/tex/latex/graphics-def/dvips.def
File: dvips.def 2017/06/20 v3.1d Graphics/color driver for dvips
))
\Gin@req@height=\dimen133
\Gin@req@width=\dimen134
)
(c:/texlive/2018/texmf-dist/tex/latex/float/float.sty
Package: float 2001/11/08 v1.3d Float enhancements (AL)
\c@float@type=\count107
\float@exts=\toks23
\float@box=\box28
\@float@everytoks=\toks24
\@floatcapt=\box29
)
(c:/texlive/2018/texmf-dist/tex/latex/placeins/placeins.sty
Package: placeins 2005/04/18  v 2.2
)
(c:/texlive/2018/texmf-dist/tex/latex/hyperref/hyperref.sty
Package: hyperref 2018/02/06 v6.86b Hypertext links for LaTeX

(c:/texlive/2018/texmf-dist/tex/generic/oberdiek/hobsub-hyperref.sty
Package: hobsub-hyperref 2016/05/16 v1.14 Bundle oberdiek, subset hyperref (HO)


(c:/texlive/2018/texmf-dist/tex/generic/oberdiek/hobsub-generic.sty
Package: hobsub-generic 2016/05/16 v1.14 Bundle oberdiek, subset generic (HO)
Package: hobsub 2016/05/16 v1.14 Construct package bundles (HO)
Package: infwarerr 2016/05/16 v1.4 Providing info/warning/error messages (HO)
Package: ltxcmds 2016/05/16 v1.23 LaTeX kernel commands for general use (HO)
Package: ifluatex 2016/05/16 v1.4 Provides the ifluatex switch (HO)
Package ifluatex Info: LuaTeX not detected.
Package hobsub Info: Skipping package `ifvtex' (already loaded).
Package: intcalc 2016/05/16 v1.2 Expandable calculations with integers (HO)
Package hobsub Info: Skipping package `ifpdf' (already loaded).
Package: etexcmds 2016/05/16 v1.6 Avoid name clashes with e-TeX commands (HO)
Package etexcmds Info: Could not find \expanded.
(etexcmds)             That can mean that you are not using pdfTeX 1.50 or
(etexcmds)             that some package has redefined \expanded.
(etexcmds)             In the latter case, load this package earlier.
Package: kvsetkeys 2016/05/16 v1.17 Key value parser (HO)
Package: kvdefinekeys 2016/05/16 v1.4 Define keys (HO)
Package: pdftexcmds 2018/01/30 v0.27 Utility functions of pdfTeX for LuaTeX (HO
)
Package pdftexcmds Info: LuaTeX not detected.
Package pdftexcmds Info: \pdf@primitive is available.
Package pdftexcmds Info: \pdf@ifprimitive is available.
Package pdftexcmds Info: \pdfdraftmode is ignored in DVI mode.
Package: pdfescape 2016/05/16 v1.14 Implements pdfTeX's escape features (HO)
Package: bigintcalc 2016/05/16 v1.4 Expandable calculations on big integers (HO
)
Package: bitset 2016/05/16 v1.2 Handle bit-vector datatype (HO)
Package: uniquecounter 2016/05/16 v1.3 Provide unlimited unique counter (HO)
)
Package hobsub Info: Skipping package `hobsub' (already loaded).
Package: letltxmacro 2016/05/16 v1.5 Let assignment for LaTeX macros (HO)
Package: hopatch 2016/05/16 v1.3 Wrapper for package hooks (HO)
Package: xcolor-patch 2016/05/16 xcolor patch
Package: atveryend 2016/05/16 v1.9 Hooks at the very end of document (HO)
Package atveryend Info: \enddocument detected (standard20110627).
Package: atbegshi 2016/06/09 v1.18 At begin shipout hook (HO)
Package: refcount 2016/05/16 v3.5 Data extraction from label references (HO)
Package: hycolor 2016/05/16 v1.8 Color options for hyperref/bookmark (HO)
)
(c:/texlive/2018/texmf-dist/tex/latex/oberdiek/auxhook.sty
Package: auxhook 2016/05/16 v1.4 Hooks for auxiliary files (HO)
)
(c:/texlive/2018/texmf-dist/tex/latex/oberdiek/kvoptions.sty
Package: kvoptions 2016/05/16 v3.12 Key value format for package options (HO)
)
\@linkdim=\dimen135
\Hy@linkcounter=\count108
\Hy@pagecounter=\count109

(c:/texlive/2018/texmf-dist/tex/latex/hyperref/pd1enc.def
File: pd1enc.def 2018/02/06 v6.86b Hyperref: PDFDocEncoding definition (HO)
Now handling font encoding PD1 ...
... no UTF-8 mapping file for font encoding PD1
)
\Hy@SavedSpaceFactor=\count110

(c:/texlive/2018/texmf-dist/tex/latex/latexconfig/hyperref.cfg
File: hyperref.cfg 2002/06/06 v1.2 hyperref configuration of TeXLive
)
Package hyperref Info: Option `breaklinks' set `true' on input line 4383.
Package hyperref Info: Hyper figures OFF on input line 4509.
Package hyperref Info: Link nesting OFF on input line 4514.
Package hyperref Info: Hyper index ON on input line 4517.
Package hyperref Info: Plain pages OFF on input line 4524.
Package hyperref Info: Backreferencing OFF on input line 4529.
Package hyperref Info: Implicit mode ON; LaTeX internals redefined.
Package hyperref Info: Bookmarks ON on input line 4762.
\c@Hy@tempcnt=\count111

(c:/texlive/2018/texmf-dist/tex/latex/url/url.sty
\Urlmuskip=\muskip11
Package: url 2013/09/16  ver 3.4  Verb mode for urls, etc.
)
LaTeX Info: Redefining \url on input line 5115.
\XeTeXLinkMargin=\dimen136
\Fld@menulength=\count112
\Field@Width=\dimen137
\Fld@charsize=\dimen138
Package hyperref Info: Hyper figures OFF on input line 6369.
Package hyperref Info: Link nesting OFF on input line 6374.
Package hyperref Info: Hyper index ON on input line 6377.
Package hyperref Info: backreferencing OFF on input line 6384.
Package hyperref Info: Link coloring OFF on input line 6389.
Package hyperref Info: Link coloring with OCG OFF on input line 6394.
Package hyperref Info: PDF/A mode OFF on input line 6399.
LaTeX Info: Redefining \ref on input line 6439.
LaTeX Info: Redefining \pageref on input line 6443.
\Hy@abspage=\count113
\c@Item=\count114
\c@Hfootnote=\count115
)
Package hyperref Info: Driver (default): hdvips.

(c:/texlive/2018/texmf-dist/tex/latex/hyperref/hdvips.def
File: hdvips.def 2018/02/06 v6.86b Hyperref driver for dvips

(c:/texlive/2018/texmf-dist/tex/latex/hyperref/pdfmark.def
File: pdfmark.def 2018/02/06 v6.86b Hyperref definitions for pdfmark specials


Package hyperref Warning: You have enabled option `breaklinks'.
(hyperref)                But driver `hdvips.def' does not suppport this.
(hyperref)                Expect trouble with the link areas of broken links.

\pdf@docset=\toks25
\pdf@box=\box30
\pdf@toks=\toks26
\pdf@defaulttoks=\toks27
\HyField@AnnotCount=\count116
\Fld@listcount=\count117
\c@bookmark@seq@number=\count118
(c:/texlive/2018/texmf-dist/tex/latex/oberdiek/rerunfilecheck.sty
Package: rerunfilecheck 2016/05/16 v1.8 Rerun checks for auxiliary files (HO)
Package uniquecounter Info: New unique counter `rerunfilecheck' on input line 2
82.
)
\Hy@SectionHShift=\skip46
))
(c:/texlive/2018/texmf-dist/tex/latex/siunitx/siunitx.sty
(c:/texlive/2018/texmf-dist/tex/latex/l3kernel/expl3.sty
Package: expl3 2018/03/05 L3 programming layer (loader) 

(c:/texlive/2018/texmf-dist/tex/latex/l3kernel/expl3-code.tex
Package: expl3 2018/03/05 L3 programming layer (code)
\c_max_int=\count119
\l_tmpa_int=\count120
\l_tmpb_int=\count121
\g_tmpa_int=\count122
\g_tmpb_int=\count123
\g__intarray_font_int=\count124
\g__prg_map_int=\count125
\c_log_iow=\count126
\l_iow_line_count_int=\count127
\l__iow_line_target_int=\count128
\l__iow_one_indent_int=\count129
\l__iow_indent_int=\count130
\c_zero_dim=\dimen139
\c_max_dim=\dimen140
\l_tmpa_dim=\dimen141
\l_tmpb_dim=\dimen142
\g_tmpa_dim=\dimen143
\g_tmpb_dim=\dimen144
\c_zero_skip=\skip47
\c_max_skip=\skip48
\l_tmpa_skip=\skip49
\l_tmpb_skip=\skip50
\g_tmpa_skip=\skip51
\g_tmpb_skip=\skip52
\c_zero_muskip=\muskip12
\c_max_muskip=\muskip13
\l_tmpa_muskip=\muskip14
\l_tmpb_muskip=\muskip15
\g_tmpa_muskip=\muskip16
\g_tmpb_muskip=\muskip17
\l_keys_choice_int=\count131
\c__fp_leading_shift_int=\count132
\c__fp_middle_shift_int=\count133
\c__fp_trailing_shift_int=\count134
\c__fp_big_leading_shift_int=\count135
\c__fp_big_middle_shift_int=\count136
\c__fp_big_trailing_shift_int=\count137
\c__fp_Bigg_leading_shift_int=\count138
\c__fp_Bigg_middle_shift_int=\count139
\c__fp_Bigg_trailing_shift_int=\count140
\c__fp_rand_size_int=\count141
\c__fp_rand_four_int=\count142
\c__fp_rand_eight_int=\count143
\l__sort_length_int=\count144
\l__sort_min_int=\count145
\l__sort_top_int=\count146
\l__sort_max_int=\count147
\l__sort_true_max_int=\count148
\l__sort_block_int=\count149
\l__sort_begin_int=\count150
\l__sort_end_int=\count151
\l__sort_A_int=\count152
\l__sort_B_int=\count153
\l__sort_C_int=\count154
\l__tl_build_start_index_int=\count155
\l__tl_build_index_int=\count156
\l__tl_analysis_normal_int=\count157
\l__tl_analysis_index_int=\count158
\l__tl_analysis_nesting_int=\count159
\l__tl_analysis_type_int=\count160
\l__regex_internal_a_int=\count161
\l__regex_internal_b_int=\count162
\l__regex_internal_c_int=\count163
\l__regex_balance_int=\count164
\l__regex_group_level_int=\count165
\l__regex_mode_int=\count166
\c__regex_cs_in_class_mode_int=\count167
\c__regex_cs_mode_int=\count168
\l__regex_catcodes_int=\count169
\l__regex_default_catcodes_int=\count170
\c__regex_catcode_D_int=\count171
\c__regex_catcode_S_int=\count172
\c__regex_catcode_L_int=\count173
\c__regex_catcode_O_int=\count174
\c__regex_catcode_A_int=\count175
\c__regex_all_catcodes_int=\count176
\l__regex_show_lines_int=\count177
\l__regex_min_state_int=\count178
\l__regex_max_state_int=\count179
\l__regex_left_state_int=\count180
\l__regex_right_state_int=\count181
\l__regex_capturing_group_int=\count182
\l__regex_min_pos_int=\count183
\l__regex_max_pos_int=\count184
\l__regex_curr_pos_int=\count185
\l__regex_start_pos_int=\count186
\l__regex_success_pos_int=\count187
\l__regex_curr_char_int=\count188
\l__regex_curr_catcode_int=\count189
\l__regex_last_char_int=\count190
\l__regex_case_changed_char_int=\count191
\l__regex_curr_state_int=\count192
\l__regex_step_int=\count193
\l__regex_min_active_int=\count194
\l__regex_max_active_int=\count195
\l__regex_replacement_csnames_int=\count196
\l__regex_match_count_int=\count197
\l__regex_min_submatch_int=\count198
\l__regex_submatch_int=\count199
\l__regex_zeroth_submatch_int=\count266
\g__regex_trace_regex_int=\count267
\c_empty_box=\box31
\l_tmpa_box=\box32
\l_tmpb_box=\box33
\g_tmpa_box=\box34
\g_tmpb_box=\box35
\l__box_top_dim=\dimen145
\l__box_bottom_dim=\dimen146
\l__box_left_dim=\dimen147
\l__box_right_dim=\dimen148
\l__box_top_new_dim=\dimen149
\l__box_bottom_new_dim=\dimen150
\l__box_left_new_dim=\dimen151
\l__box_right_new_dim=\dimen152
\l__box_internal_box=\box36
\l__coffin_internal_box=\box37
\l__coffin_internal_dim=\dimen153
\l__coffin_offset_x_dim=\dimen154
\l__coffin_offset_y_dim=\dimen155
\l__coffin_x_dim=\dimen156
\l__coffin_y_dim=\dimen157
\l__coffin_x_prime_dim=\dimen158
\l__coffin_y_prime_dim=\dimen159
\c_empty_coffin=\box38
\l__coffin_aligned_coffin=\box39
\l__coffin_aligned_internal_coffin=\box40
\l_tmpa_coffin=\box41
\l_tmpb_coffin=\box42
\l__coffin_display_coffin=\box43
\l__coffin_display_coord_coffin=\box44
\l__coffin_display_pole_coffin=\box45
\l__coffin_display_offset_dim=\dimen160
\l__coffin_display_x_dim=\dimen161
\l__coffin_display_y_dim=\dimen162
\l__coffin_bounding_shift_dim=\dimen163
\l__coffin_left_corner_dim=\dimen164
\l__coffin_right_corner_dim=\dimen165
\l__coffin_bottom_corner_dim=\dimen166
\l__coffin_top_corner_dim=\dimen167
\l__coffin_scaled_total_height_dim=\dimen168
\l__coffin_scaled_width_dim=\dimen169
)
(c:/texlive/2018/texmf-dist/tex/latex/l3kernel/l3dvips.def
File: l3dvips.def 2017/03/18 v L3 Experimental driver: dvips
))
(c:/texlive/2018/texmf-dist/tex/latex/l3packages/xparse/xparse.sty
Package: xparse 2018/02/21 L3 Experimental document command parser
\l__xparse_current_arg_int=\count268
\g__xparse_grabber_int=\count269
\l__xparse_m_args_int=\count270
\l__xparse_mandatory_args_int=\count271
\l__xparse_v_nesting_int=\count272
)
Package: siunitx 2018-03-20 v2.7m A comprehensive (SI) units package

(c:/texlive/2018/texmf-dist/tex/latex/tools/array.sty
Package: array 2018/04/07 v2.4g Tabular extension package (FMi)
\col@sep=\dimen170
\ar@mcellbox=\box46
\extrarowheight=\dimen171
\NC@list=\toks28
\extratabsurround=\skip53
\backup@length=\skip54
\ar@cellbox=\box47
)
(c:/texlive/2018/texmf-dist/tex/latex/l3packages/l3keys2e/l3keys2e.sty
Package: l3keys2e 2018/02/21 LaTeX2e option processing using LaTeX3 keys
)
\l__siunitx_tmp_box=\box48
\l__siunitx_tmp_dim=\dimen172
\l__siunitx_tmp_int=\count273
\l__siunitx_number_mantissa_length_int=\count274
\l__siunitx_number_uncert_length_int=\count275
\l__siunitx_round_int=\count276
\l__siunitx_process_decimal_int=\count277
\l__siunitx_process_uncertainty_int=\count278
\l__siunitx_process_fixed_int=\count279
\l__siunitx_process_integer_min_int=\count280
\l__siunitx_process_precision_int=\count281
\l__siunitx_group_min_int=\count282
\l__siunitx_angle_marker_box=\box49
\l__siunitx_angle_unit_box=\box50
\l__siunitx_angle_marker_dim=\dimen173
\l__siunitx_angle_unit_dim=\dimen174
\l__siunitx_unit_int=\count283
\l__siunitx_unit_denominator_int=\count284
\l__siunitx_unit_numerator_int=\count285
\l__siunitx_unit_prefix_int=\count286
\l__siunitx_unit_prefix_base_int=\count287
\l__siunitx_unit_prefix_gram_int=\count288
\l__siunitx_number_product_int=\count289
\c__siunitx_one_fill_skip=\skip55
\l__siunitx_table_unit_align_skip=\skip56
\l__siunitx_table_exponent_dim=\dimen175
\l__siunitx_table_integer_dim=\dimen176
\l__siunitx_table_mantissa_dim=\dimen177
\l__siunitx_table_marker_dim=\dimen178
\l__siunitx_table_result_dim=\dimen179
\l__siunitx_table_uncert_dim=\dimen180
\l__siunitx_table_fill_pre_dim=\dimen181
\l__siunitx_table_fill_post_dim=\dimen182
\l__siunitx_table_fill_mid_dim=\dimen183
\l__siunitx_table_pre_box=\box51
\l__siunitx_table_post_box=\box52
\l__siunitx_table_mantissa_box=\box53
\l__siunitx_table_result_box=\box54
\l__siunitx_table_number_align_skip=\skip57
\l__siunitx_table_text_align_skip=\skip58
.................................................
. LaTeX info: "xparse/define-command"
. 
. Defining command \DeclareBinaryPrefix with sig. 'mmm' on line 7244.
.................................................
.................................................
. LaTeX info: "xparse/define-command"
. 
. Defining command \DeclareSIPostPower with sig. 'mm' on line 7247.
.................................................
.................................................
. LaTeX info: "xparse/define-command"
. 
. Defining command \DeclareSIPrefix with sig. 'mmm' on line 7250.
.................................................
.................................................
. LaTeX info: "xparse/define-command"
. 
. Defining command \DeclareSIPrePower with sig. 'mm' on line 7253.
.................................................
.................................................
. LaTeX info: "xparse/define-command"
. 
. Defining command \DeclareSIQualifier with sig. 'mm' on line 7256.
.................................................
.................................................
. LaTeX info: "xparse/define-command"
. 
. Defining command \DeclareSIUnit with sig. 'O{}mm' on line 7259.
.................................................
.................................................
. LaTeX info: "xparse/define-command"
. 
. Defining command \DeclareSIUnitWithOptions with sig. 'mmm' on line 7262.
.................................................
.................................................
. LaTeX info: "xparse/define-command"
. 
. Defining command \ang with sig. 'o>{\SplitArgument {2}{;}}m' on line 7277.
.................................................
.................................................
. LaTeX info: "xparse/define-command"
. 
. Defining command \num with sig. 'om' on line 7286.
.................................................
.................................................
. LaTeX info: "xparse/define-command"
. 
. Defining command \numlist with sig. 'o>{\SplitList {;}}m' on line 7295.
.................................................
.................................................
. LaTeX info: "xparse/define-command"
. 
. Defining command \numrange with sig. 'omm' on line 7304.
.................................................
.................................................
. LaTeX info: "xparse/define-command"
. 
. Defining command \SIlist with sig. 'o>{\SplitList {;}}mm' on line 7316.
.................................................
.................................................
. LaTeX info: "xparse/define-command"
. 
. Defining command \SIrange with sig. 'ommm' on line 7328.
.................................................
.................................................
. LaTeX info: "xparse/define-command"
. 
. Defining command \SI with sig. 'omom' on line 7340.
.................................................
.................................................
. LaTeX info: "xparse/define-command"
. 
. Defining command \sisetup with sig. 'm' on line 7343.
.................................................
.................................................
. LaTeX info: "xparse/define-command"
. 
. Defining command \tablenum with sig. 'om' on line 7358.
.................................................
.................................................
. LaTeX info: "xparse/define-command"
. 
. Defining command \si with sig. 'om' on line 7370.
.................................................
.................................................
. LaTeX info: "xparse/define-command"
. 
. Defining command \numInBookmark with sig. 'om' on line 7417.
.................................................
.................................................
. LaTeX info: "xparse/define-command"
. 
. Defining command \numrangeInBookmark with sig. 'omm' on line 7419.
.................................................
.................................................
. LaTeX info: "xparse/define-command"
. 
. Defining command \SIInBookmark with sig. 'omom' on line 7421.
.................................................
.................................................
. LaTeX info: "xparse/define-command"
. 
. Defining command \SIlistInBookmark with sig. 'omm' on line 7423.
.................................................
.................................................
. LaTeX info: "xparse/define-command"
. 
. Defining command \SIrangeInBookmark with sig. 'ommm' on line 7425.
.................................................
.................................................
. LaTeX info: "xparse/define-command"
. 
. Defining command \siInBookmark with sig. 'om' on line 7426.
.................................................
\g__file_internal_ior=\read1

(c:/texlive/2018/texmf-dist/tex/latex/translator/translator.sty
Package: translator 2018/01/04 v1.12 Easy translation of strings in LaTeX
))
(c:/texlive/2018/texmf-dist/tex/latex/libertine/libertine.sty
Package: libertine 2018/01/03 (Bob Tennent) Supports Libertine and Biolinum fon
ts for all LaTeX engines.

(c:/texlive/2018/texmf-dist/tex/latex/xkeyval/xkeyval.sty
Package: xkeyval 2014/12/03 v2.7a package option processing (HA)

(c:/texlive/2018/texmf-dist/tex/generic/xkeyval/xkeyval.tex
(c:/texlive/2018/texmf-dist/tex/generic/xkeyval/xkvutils.tex
\XKV@toks=\toks29
\XKV@tempa@toks=\toks30
)
\XKV@depth=\count290
File: xkeyval.tex 2014/12/03 v2.7a key=value parser (HA)
))
(c:/texlive/2018/texmf-dist/tex/latex/base/textcomp.sty
Package: textcomp 2017/04/05 v2.0i Standard LaTeX package
Package textcomp Info: Sub-encoding information:
(textcomp)               5 = only ISO-Adobe without \textcurrency
(textcomp)               4 = 5 + \texteuro
(textcomp)               3 = 4 + \textohm
(textcomp)               2 = 3 + \textestimated + \textcurrency
(textcomp)               1 = TS1 - \textcircled - \t
(textcomp)               0 = TS1 (full)
(textcomp)             Font families with sub-encoding setting implement
(textcomp)             only a restricted character set as indicated.
(textcomp)             Family '?' is the default used for unknown fonts.
(textcomp)             See the documentation for details.
Package textcomp Info: Setting ? sub-encoding to TS1/1 on input line 79.

(c:/texlive/2018/texmf-dist/tex/latex/base/ts1enc.def
File: ts1enc.def 2001/06/05 v3.0e (jk/car/fm) Standard LaTeX file
Now handling font encoding TS1 ...
... processing UTF-8 mapping file for font encoding TS1

(c:/texlive/2018/texmf-dist/tex/latex/base/ts1enc.dfu
File: ts1enc.dfu 2018/04/05 v1.2c UTF-8 support for inputenc
   defining Unicode char U+00A2 (decimal 162)
   defining Unicode char U+00A3 (decimal 163)
   defining Unicode char U+00A4 (decimal 164)
   defining Unicode char U+00A5 (decimal 165)
   defining Unicode char U+00A6 (decimal 166)
   defining Unicode char U+00A7 (decimal 167)
   defining Unicode char U+00A8 (decimal 168)
   defining Unicode char U+00A9 (decimal 169)
   defining Unicode char U+00AA (decimal 170)
   defining Unicode char U+00AC (decimal 172)
   defining Unicode char U+00AE (decimal 174)
   defining Unicode char U+00AF (decimal 175)
   defining Unicode char U+00B0 (decimal 176)
   defining Unicode char U+00B1 (decimal 177)
   defining Unicode char U+00B2 (decimal 178)
   defining Unicode char U+00B3 (decimal 179)
   defining Unicode char U+00B4 (decimal 180)
   defining Unicode char U+00B5 (decimal 181)
   defining Unicode char U+00B6 (decimal 182)
   defining Unicode char U+00B7 (decimal 183)
   defining Unicode char U+00B9 (decimal 185)
   defining Unicode char U+00BA (decimal 186)
   defining Unicode char U+00BC (decimal 188)
   defining Unicode char U+00BD (decimal 189)
   defining Unicode char U+00BE (decimal 190)
   defining Unicode char U+00D7 (decimal 215)
   defining Unicode char U+00F7 (decimal 247)
   defining Unicode char U+0192 (decimal 402)
   defining Unicode char U+02C7 (decimal 711)
   defining Unicode char U+02D8 (decimal 728)
   defining Unicode char U+02DD (decimal 733)
   defining Unicode char U+0E3F (decimal 3647)
   defining Unicode char U+2016 (decimal 8214)
   defining Unicode char U+2020 (decimal 8224)
   defining Unicode char U+2021 (decimal 8225)
   defining Unicode char U+2022 (decimal 8226)
   defining Unicode char U+2030 (decimal 8240)
   defining Unicode char U+2031 (decimal 8241)
   defining Unicode char U+203B (decimal 8251)
   defining Unicode char U+203D (decimal 8253)
   defining Unicode char U+2044 (decimal 8260)
   defining Unicode char U+204E (decimal 8270)
   defining Unicode char U+2052 (decimal 8274)
   defining Unicode char U+20A1 (decimal 8353)
   defining Unicode char U+20A4 (decimal 8356)
   defining Unicode char U+20A6 (decimal 8358)
   defining Unicode char U+20A9 (decimal 8361)
   defining Unicode char U+20AB (decimal 8363)
   defining Unicode char U+20AC (decimal 8364)
   defining Unicode char U+20B1 (decimal 8369)
   defining Unicode char U+2103 (decimal 8451)
   defining Unicode char U+2116 (decimal 8470)
   defining Unicode char U+2117 (decimal 8471)
   defining Unicode char U+211E (decimal 8478)
   defining Unicode char U+2120 (decimal 8480)
   defining Unicode char U+2122 (decimal 8482)
   defining Unicode char U+2126 (decimal 8486)
   defining Unicode char U+2127 (decimal 8487)
   defining Unicode char U+212E (decimal 8494)
   defining Unicode char U+2190 (decimal 8592)
   defining Unicode char U+2191 (decimal 8593)
   defining Unicode char U+2192 (decimal 8594)
   defining Unicode char U+2193 (decimal 8595)
   defining Unicode char U+2329 (decimal 9001)
   defining Unicode char U+232A (decimal 9002)
   defining Unicode char U+2422 (decimal 9250)
   defining Unicode char U+25E6 (decimal 9702)
   defining Unicode char U+25EF (decimal 9711)
   defining Unicode char U+266A (decimal 9834)
   defining Unicode char U+FEFF (decimal 65279)
))
LaTeX Info: Redefining \oldstylenums on input line 334.
Package textcomp Info: Setting cmr sub-encoding to TS1/0 on input line 349.
Package textcomp Info: Setting cmss sub-encoding to TS1/0 on input line 350.
Package textcomp Info: Setting cmtt sub-encoding to TS1/0 on input line 351.
Package textcomp Info: Setting cmvtt sub-encoding to TS1/0 on input line 352.
Package textcomp Info: Setting cmbr sub-encoding to TS1/0 on input line 353.
Package textcomp Info: Setting cmtl sub-encoding to TS1/0 on input line 354.
Package textcomp Info: Setting ccr sub-encoding to TS1/0 on input line 355.
Package textcomp Info: Setting ptm sub-encoding to TS1/4 on input line 356.
Package textcomp Info: Setting pcr sub-encoding to TS1/4 on input line 357.
Package textcomp Info: Setting phv sub-encoding to TS1/4 on input line 358.
Package textcomp Info: Setting ppl sub-encoding to TS1/3 on input line 359.
Package textcomp Info: Setting pag sub-encoding to TS1/4 on input line 360.
Package textcomp Info: Setting pbk sub-encoding to TS1/4 on input line 361.
Package textcomp Info: Setting pnc sub-encoding to TS1/4 on input line 362.
Package textcomp Info: Setting pzc sub-encoding to TS1/4 on input line 363.
Package textcomp Info: Setting bch sub-encoding to TS1/4 on input line 364.
Package textcomp Info: Setting put sub-encoding to TS1/5 on input line 365.
Package textcomp Info: Setting uag sub-encoding to TS1/5 on input line 366.
Package textcomp Info: Setting ugq sub-encoding to TS1/5 on input line 367.
Package textcomp Info: Setting ul8 sub-encoding to TS1/4 on input line 368.
Package textcomp Info: Setting ul9 sub-encoding to TS1/4 on input line 369.
Package textcomp Info: Setting augie sub-encoding to TS1/5 on input line 370.
Package textcomp Info: Setting dayrom sub-encoding to TS1/3 on input line 371.
Package textcomp Info: Setting dayroms sub-encoding to TS1/3 on input line 372.

Package textcomp Info: Setting pxr sub-encoding to TS1/0 on input line 373.
Package textcomp Info: Setting pxss sub-encoding to TS1/0 on input line 374.
Package textcomp Info: Setting pxtt sub-encoding to TS1/0 on input line 375.
Package textcomp Info: Setting txr sub-encoding to TS1/0 on input line 376.
Package textcomp Info: Setting txss sub-encoding to TS1/0 on input line 377.
Package textcomp Info: Setting txtt sub-encoding to TS1/0 on input line 378.
Package textcomp Info: Setting lmr sub-encoding to TS1/0 on input line 379.
Package textcomp Info: Setting lmdh sub-encoding to TS1/0 on input line 380.
Package textcomp Info: Setting lmss sub-encoding to TS1/0 on input line 381.
Package textcomp Info: Setting lmssq sub-encoding to TS1/0 on input line 382.
Package textcomp Info: Setting lmvtt sub-encoding to TS1/0 on input line 383.
Package textcomp Info: Setting lmtt sub-encoding to TS1/0 on input line 384.
Package textcomp Info: Setting qhv sub-encoding to TS1/0 on input line 385.
Package textcomp Info: Setting qag sub-encoding to TS1/0 on input line 386.
Package textcomp Info: Setting qbk sub-encoding to TS1/0 on input line 387.
Package textcomp Info: Setting qcr sub-encoding to TS1/0 on input line 388.
Package textcomp Info: Setting qcs sub-encoding to TS1/0 on input line 389.
Package textcomp Info: Setting qpl sub-encoding to TS1/0 on input line 390.
Package textcomp Info: Setting qtm sub-encoding to TS1/0 on input line 391.
Package textcomp Info: Setting qzc sub-encoding to TS1/0 on input line 392.
Package textcomp Info: Setting qhvc sub-encoding to TS1/0 on input line 393.
Package textcomp Info: Setting futs sub-encoding to TS1/4 on input line 394.
Package textcomp Info: Setting futx sub-encoding to TS1/4 on input line 395.
Package textcomp Info: Setting futj sub-encoding to TS1/4 on input line 396.
Package textcomp Info: Setting hlh sub-encoding to TS1/3 on input line 397.
Package textcomp Info: Setting hls sub-encoding to TS1/3 on input line 398.
Package textcomp Info: Setting hlst sub-encoding to TS1/3 on input line 399.
Package textcomp Info: Setting hlct sub-encoding to TS1/5 on input line 400.
Package textcomp Info: Setting hlx sub-encoding to TS1/5 on input line 401.
Package textcomp Info: Setting hlce sub-encoding to TS1/5 on input line 402.
Package textcomp Info: Setting hlcn sub-encoding to TS1/5 on input line 403.
Package textcomp Info: Setting hlcw sub-encoding to TS1/5 on input line 404.
Package textcomp Info: Setting hlcf sub-encoding to TS1/5 on input line 405.
Package textcomp Info: Setting pplx sub-encoding to TS1/3 on input line 406.
Package textcomp Info: Setting pplj sub-encoding to TS1/3 on input line 407.
Package textcomp Info: Setting ptmx sub-encoding to TS1/4 on input line 408.
Package textcomp Info: Setting ptmj sub-encoding to TS1/4 on input line 409.
)
(c:/texlive/2018/texmf-dist/tex/latex/mweights/mweights.sty
Package: mweights 2017/03/30 (Bob Tennent) Support package for multiple-weight 
font packages. 
LaTeX Info: Redefining \bfseries on input line 22.
LaTeX Info: Redefining \mdseries on input line 30.
LaTeX Info: Redefining \rmfamily on input line 38.
LaTeX Info: Redefining \sffamily on input line 66.
LaTeX Info: Redefining \ttfamily on input line 94.
)
(c:/texlive/2018/texmf-dist/tex/latex/base/fontenc.sty
Package: fontenc 2017/04/05 v2.0i Standard LaTeX package
LaTeX Font Info:    Try loading font information for OT1+OrnementsADF on input 
line 105.
LaTeX Font Info:    No file OT1OrnementsADF.fd. on input line 105.


LaTeX Font Warning: Font shape `OT1/OrnementsADF/m/n' undefined
(Font)              using `OT1/cmr/m/n' instead on input line 105.

) (c:/texlive/2018/texmf-dist/tex/latex/fontaxes/fontaxes.sty
Package: fontaxes 2014/03/23 v1.0d Font selection axes
LaTeX Info: Redefining \upshape on input line 29.
LaTeX Info: Redefining \itshape on input line 31.
LaTeX Info: Redefining \slshape on input line 33.
LaTeX Info: Redefining \scshape on input line 37.
)
LaTeX Info: Redefining \oldstylenums on input line 490.

(c:/texlive/2018/texmf-dist/tex/latex/libertine/LinLibertine_I.tex))
(c:/texlive/2018/texmf-dist/tex/latex/base/makeidx.sty
Package: makeidx 2014/09/29 v1.0m Standard LaTeX package
)
\@indexfile=\write3
\openout3 = `SI.idx'.


Writing index file SI.idx
(c:/texlive/2018/texmf-dist/tex/latex/natbib/natbib.sty
Package: natbib 2010/09/13 8.31b (PWD, AO)
\bibhang=\skip59
\bibsep=\skip60
LaTeX Info: Redefining \cite on input line 694.
\c@NAT@ctr=\count291
)
(c:/texlive/2018/texmf-dist/tex/latex/graphics/rotating.sty
Package: rotating 2016/08/11 v2.16d rotated objects in LaTeX

(c:/texlive/2018/texmf-dist/tex/latex/base/ifthen.sty
Package: ifthen 2014/09/29 v1.1c Standard LaTeX ifthen package (DPC)
)
\c@r@tfl@t=\count292
\rotFPtop=\skip61
\rotFPbot=\skip62
\rot@float@box=\box55
\rot@mess@toks=\toks31
)
(c:/texlive/2018/texmf-dist/tex/latex/tocbibind/tocbibind.sty
Package: tocbibind 2010/10/13 v1.5k extra ToC listings
Package tocbibind Info: The document has section divisions on input line 50.


Package tocbibind Note: Using section or other style headings.

) (c:/texlive/2018/texmf-dist/tex/latex/xcolor/xcolor.sty
Package: xcolor 2016/05/11 v2.12 LaTeX color extensions (UK)

(c:/texlive/2018/texmf-dist/tex/latex/graphics-cfg/color.cfg
File: color.cfg 2016/01/02 v1.6 sample color configuration
)
Package xcolor Info: Driver file: dvips.def on input line 225.
Package xcolor Info: Model `cmy' substituted by `cmy0' on input line 1348.
Package xcolor Info: Model `RGB' extended on input line 1364.
Package xcolor Info: Model `HTML' substituted by `rgb' on input line 1366.
Package xcolor Info: Model `Hsb' substituted by `hsb' on input line 1367.
Package xcolor Info: Model `tHsb' substituted by `hsb' on input line 1368.
Package xcolor Info: Model `HSB' substituted by `hsb' on input line 1369.
Package xcolor Info: Model `Gray' substituted by `gray' on input line 1370.
Package xcolor Info: Model `wave' substituted by `hsb' on input line 1371.

(c:/texlive/2018/texmf-dist/tex/latex/graphics/dvipsnam.def
File: dvipsnam.def 2016/06/17 v3.0m Driver-dependent file (DPC,SPQR)
))
(c:/texlive/2018/texmf-dist/tex/latex/wrapfig/wrapfig.sty
\wrapoverhang=\dimen184
\WF@size=\dimen185
\c@WF@wrappedlines=\count293
\WF@box=\box56
\WF@everypar=\toks32
Package: wrapfig 2003/01/31  v 3.6
)
(c:/texlive/2018/texmf-dist/tex/latex/fancyhdr/fancyhdr.sty
Package: fancyhdr 2017/06/30 v3.9a Extensive control of page headers and footer
s
\f@nch@headwidth=\skip63
\f@nch@O@elh=\skip64
\f@nch@O@erh=\skip65
\f@nch@O@olh=\skip66
\f@nch@O@orh=\skip67
\f@nch@O@elf=\skip68
\f@nch@O@erf=\skip69
\f@nch@O@olf=\skip70
\f@nch@O@orf=\skip71
)
(c:/texlive/2018/texmf-dist/tex/latex/was/gensymb.sty
Package: gensymb 2003/07/02 v1.0 (WaS)
)
(c:/texlive/2018/texmf-dist/tex/latex/caption/caption.sty
Package: caption 2016/02/21 v3.3-144 Customizing captions (AR)

(c:/texlive/2018/texmf-dist/tex/latex/caption/caption3.sty
Package: caption3 2016/05/22 v1.7-166 caption3 kernel (AR)
Package caption3 Info: TeX engine: e-TeX on input line 67.
\captionmargin=\dimen186
\captionmargin@=\dimen187
\captionwidth=\dimen188
\caption@tempdima=\dimen189
\caption@indent=\dimen190
\caption@parindent=\dimen191
\caption@hangindent=\dimen192
)
\c@ContinuedFloat=\count294
Package caption Info: float package is loaded.
Package caption Info: hyperref package is loaded.
Package caption Info: rotating package is loaded.
Package caption Info: wrapfig package is loaded.
)
(c:/texlive/2018/texmf-dist/tex/latex/pgf/frontendlayer/tikz.sty
(c:/texlive/2018/texmf-dist/tex/latex/pgf/basiclayer/pgf.sty
(c:/texlive/2018/texmf-dist/tex/latex/pgf/utilities/pgfrcs.sty
(c:/texlive/2018/texmf-dist/tex/generic/pgf/utilities/pgfutil-common.tex
\pgfutil@everybye=\toks33
\pgfutil@tempdima=\dimen193
\pgfutil@tempdimb=\dimen194

(c:/texlive/2018/texmf-dist/tex/generic/pgf/utilities/pgfutil-common-lists.tex)
) (c:/texlive/2018/texmf-dist/tex/generic/pgf/utilities/pgfutil-latex.def
\pgfutil@abb=\box57

(c:/texlive/2018/texmf-dist/tex/latex/ms/everyshi.sty
Package: everyshi 2001/05/15 v3.00 EveryShipout Package (MS)
))
(c:/texlive/2018/texmf-dist/tex/generic/pgf/utilities/pgfrcs.code.tex
Package: pgfrcs 2015/08/07 v3.0.1a (rcs-revision 1.31)
))
Package: pgf 2015/08/07 v3.0.1a (rcs-revision 1.15)

(c:/texlive/2018/texmf-dist/tex/latex/pgf/basiclayer/pgfcore.sty
(c:/texlive/2018/texmf-dist/tex/latex/pgf/systemlayer/pgfsys.sty
(c:/texlive/2018/texmf-dist/tex/generic/pgf/systemlayer/pgfsys.code.tex
Package: pgfsys 2014/07/09 v3.0.1a (rcs-revision 1.48)

(c:/texlive/2018/texmf-dist/tex/generic/pgf/utilities/pgfkeys.code.tex
\pgfkeys@pathtoks=\toks34
\pgfkeys@temptoks=\toks35

(c:/texlive/2018/texmf-dist/tex/generic/pgf/utilities/pgfkeysfiltered.code.tex
\pgfkeys@tmptoks=\toks36
))
\pgf@x=\dimen195
\pgf@y=\dimen196
\pgf@xa=\dimen197
\pgf@ya=\dimen198
\pgf@xb=\dimen199
\pgf@yb=\dimen256
\pgf@xc=\dimen257
\pgf@yc=\dimen258
\w@pgf@writea=\write4
\r@pgf@reada=\read2
\c@pgf@counta=\count295
\c@pgf@countb=\count296
\c@pgf@countc=\count297
\c@pgf@countd=\count298
\t@pgf@toka=\toks37
\t@pgf@tokb=\toks38
\t@pgf@tokc=\toks39
 (c:/texlive/2018/texmf-dist/tex/generic/pgf/systemlayer/pgf.cfg
File: pgf.cfg 2008/05/14  (rcs-revision 1.7)
)
Driver file for pgf: pgfsys-dvips.def

(c:/texlive/2018/texmf-dist/tex/generic/pgf/systemlayer/pgfsys-dvips.def
File: pgfsys-dvips.def 2014/07/09  (rcs-revision 1.25)

(c:/texlive/2018/texmf-dist/tex/generic/pgf/systemlayer/pgfsys-common-postscrip
t.def
File: pgfsys-common-postscript.def 2008/10/01  (rcs-revision 1.22)
\pgf@objectcount=\count299
)))
(c:/texlive/2018/texmf-dist/tex/generic/pgf/systemlayer/pgfsyssoftpath.code.tex
File: pgfsyssoftpath.code.tex 2013/09/09  (rcs-revision 1.9)
\pgfsyssoftpath@smallbuffer@items=\count300
\pgfsyssoftpath@bigbuffer@items=\count301
)
(c:/texlive/2018/texmf-dist/tex/generic/pgf/systemlayer/pgfsysprotocol.code.tex
File: pgfsysprotocol.code.tex 2006/10/16  (rcs-revision 1.4)
)) (c:/texlive/2018/texmf-dist/tex/generic/pgf/basiclayer/pgfcore.code.tex
Package: pgfcore 2010/04/11 v3.0.1a (rcs-revision 1.7)

(c:/texlive/2018/texmf-dist/tex/generic/pgf/math/pgfmath.code.tex
(c:/texlive/2018/texmf-dist/tex/generic/pgf/math/pgfmathcalc.code.tex
(c:/texlive/2018/texmf-dist/tex/generic/pgf/math/pgfmathutil.code.tex)
(c:/texlive/2018/texmf-dist/tex/generic/pgf/math/pgfmathparser.code.tex
\pgfmath@dimen=\dimen259
\pgfmath@count=\count302
\pgfmath@box=\box58
\pgfmath@toks=\toks40
\pgfmath@stack@operand=\toks41
\pgfmath@stack@operation=\toks42
)
(c:/texlive/2018/texmf-dist/tex/generic/pgf/math/pgfmathfunctions.code.tex
(c:/texlive/2018/texmf-dist/tex/generic/pgf/math/pgfmathfunctions.basic.code.te
x)
(c:/texlive/2018/texmf-dist/tex/generic/pgf/math/pgfmathfunctions.trigonometric
.code.tex)
(c:/texlive/2018/texmf-dist/tex/generic/pgf/math/pgfmathfunctions.random.code.t
ex)
(c:/texlive/2018/texmf-dist/tex/generic/pgf/math/pgfmathfunctions.comparison.co
de.tex)
(c:/texlive/2018/texmf-dist/tex/generic/pgf/math/pgfmathfunctions.base.code.tex
)
(c:/texlive/2018/texmf-dist/tex/generic/pgf/math/pgfmathfunctions.round.code.te
x)
(c:/texlive/2018/texmf-dist/tex/generic/pgf/math/pgfmathfunctions.misc.code.tex
)
(c:/texlive/2018/texmf-dist/tex/generic/pgf/math/pgfmathfunctions.integerarithm
etics.code.tex)))
(c:/texlive/2018/texmf-dist/tex/generic/pgf/math/pgfmathfloat.code.tex
\c@pgfmathroundto@lastzeros=\count303
))
(c:/texlive/2018/texmf-dist/tex/generic/pgf/basiclayer/pgfcorepoints.code.tex
File: pgfcorepoints.code.tex 2013/10/07  (rcs-revision 1.27)
\pgf@picminx=\dimen260
\pgf@picmaxx=\dimen261
\pgf@picminy=\dimen262
\pgf@picmaxy=\dimen263
\pgf@pathminx=\dimen264
\pgf@pathmaxx=\dimen265
\pgf@pathminy=\dimen266
\pgf@pathmaxy=\dimen267
\pgf@xx=\dimen268
\pgf@xy=\dimen269
\pgf@yx=\dimen270
\pgf@yy=\dimen271
\pgf@zx=\dimen272
\pgf@zy=\dimen273
)
(c:/texlive/2018/texmf-dist/tex/generic/pgf/basiclayer/pgfcorepathconstruct.cod
e.tex
File: pgfcorepathconstruct.code.tex 2013/10/07  (rcs-revision 1.29)
\pgf@path@lastx=\dimen274
\pgf@path@lasty=\dimen275
)
(c:/texlive/2018/texmf-dist/tex/generic/pgf/basiclayer/pgfcorepathusage.code.te
x
File: pgfcorepathusage.code.tex 2014/11/02  (rcs-revision 1.24)
\pgf@shorten@end@additional=\dimen276
\pgf@shorten@start@additional=\dimen277
)
(c:/texlive/2018/texmf-dist/tex/generic/pgf/basiclayer/pgfcorescopes.code.tex
File: pgfcorescopes.code.tex 2015/05/08  (rcs-revision 1.46)
\pgfpic=\box59
\pgf@hbox=\box60
\pgf@layerbox@main=\box61
\pgf@picture@serial@count=\count304
)
(c:/texlive/2018/texmf-dist/tex/generic/pgf/basiclayer/pgfcoregraphicstate.code
.tex
File: pgfcoregraphicstate.code.tex 2014/11/02  (rcs-revision 1.12)
\pgflinewidth=\dimen278
)
(c:/texlive/2018/texmf-dist/tex/generic/pgf/basiclayer/pgfcoretransformations.c
ode.tex
File: pgfcoretransformations.code.tex 2015/08/07  (rcs-revision 1.20)
\pgf@pt@x=\dimen279
\pgf@pt@y=\dimen280
\pgf@pt@temp=\dimen281
)
(c:/texlive/2018/texmf-dist/tex/generic/pgf/basiclayer/pgfcorequick.code.tex
File: pgfcorequick.code.tex 2008/10/09  (rcs-revision 1.3)
)
(c:/texlive/2018/texmf-dist/tex/generic/pgf/basiclayer/pgfcoreobjects.code.tex
File: pgfcoreobjects.code.tex 2006/10/11  (rcs-revision 1.2)
)
(c:/texlive/2018/texmf-dist/tex/generic/pgf/basiclayer/pgfcorepathprocessing.co
de.tex
File: pgfcorepathprocessing.code.tex 2013/09/09  (rcs-revision 1.9)
)
(c:/texlive/2018/texmf-dist/tex/generic/pgf/basiclayer/pgfcorearrows.code.tex
File: pgfcorearrows.code.tex 2015/05/14  (rcs-revision 1.43)
\pgfarrowsep=\dimen282
)
(c:/texlive/2018/texmf-dist/tex/generic/pgf/basiclayer/pgfcoreshade.code.tex
File: pgfcoreshade.code.tex 2013/07/15  (rcs-revision 1.15)
\pgf@max=\dimen283
\pgf@sys@shading@range@num=\count305
)
(c:/texlive/2018/texmf-dist/tex/generic/pgf/basiclayer/pgfcoreimage.code.tex
File: pgfcoreimage.code.tex 2013/07/15  (rcs-revision 1.18)

(c:/texlive/2018/texmf-dist/tex/generic/pgf/basiclayer/pgfcoreexternal.code.tex
File: pgfcoreexternal.code.tex 2014/07/09  (rcs-revision 1.21)
\pgfexternal@startupbox=\box62
))
(c:/texlive/2018/texmf-dist/tex/generic/pgf/basiclayer/pgfcorelayers.code.tex
File: pgfcorelayers.code.tex 2013/07/18  (rcs-revision 1.7)
)
(c:/texlive/2018/texmf-dist/tex/generic/pgf/basiclayer/pgfcoretransparency.code
.tex
File: pgfcoretransparency.code.tex 2013/09/30  (rcs-revision 1.5)
)
(c:/texlive/2018/texmf-dist/tex/generic/pgf/basiclayer/pgfcorepatterns.code.tex
File: pgfcorepatterns.code.tex 2013/11/07  (rcs-revision 1.5)
)))
(c:/texlive/2018/texmf-dist/tex/generic/pgf/modules/pgfmoduleshapes.code.tex
File: pgfmoduleshapes.code.tex 2014/03/21  (rcs-revision 1.35)
\pgfnodeparttextbox=\box63
)
(c:/texlive/2018/texmf-dist/tex/generic/pgf/modules/pgfmoduleplot.code.tex
File: pgfmoduleplot.code.tex 2015/08/03  (rcs-revision 1.13)
)
(c:/texlive/2018/texmf-dist/tex/latex/pgf/compatibility/pgfcomp-version-0-65.st
y
Package: pgfcomp-version-0-65 2007/07/03 v3.0.1a (rcs-revision 1.7)
\pgf@nodesepstart=\dimen284
\pgf@nodesepend=\dimen285
)
(c:/texlive/2018/texmf-dist/tex/latex/pgf/compatibility/pgfcomp-version-1-18.st
y
Package: pgfcomp-version-1-18 2007/07/23 v3.0.1a (rcs-revision 1.1)
)) (c:/texlive/2018/texmf-dist/tex/latex/pgf/utilities/pgffor.sty
(c:/texlive/2018/texmf-dist/tex/latex/pgf/utilities/pgfkeys.sty
(c:/texlive/2018/texmf-dist/tex/generic/pgf/utilities/pgfkeys.code.tex))
(c:/texlive/2018/texmf-dist/tex/latex/pgf/math/pgfmath.sty
(c:/texlive/2018/texmf-dist/tex/generic/pgf/math/pgfmath.code.tex))
(c:/texlive/2018/texmf-dist/tex/generic/pgf/utilities/pgffor.code.tex
Package: pgffor 2013/12/13 v3.0.1a (rcs-revision 1.25)

(c:/texlive/2018/texmf-dist/tex/generic/pgf/math/pgfmath.code.tex)
\pgffor@iter=\dimen286
\pgffor@skip=\dimen287
\pgffor@stack=\toks43
\pgffor@toks=\toks44
))
(c:/texlive/2018/texmf-dist/tex/generic/pgf/frontendlayer/tikz/tikz.code.tex
Package: tikz 2015/08/07 v3.0.1a (rcs-revision 1.151)

(c:/texlive/2018/texmf-dist/tex/generic/pgf/libraries/pgflibraryplothandlers.co
de.tex
File: pgflibraryplothandlers.code.tex 2013/08/31 v3.0.1a (rcs-revision 1.20)
\pgf@plot@mark@count=\count306
\pgfplotmarksize=\dimen288
)
\tikz@lastx=\dimen289
\tikz@lasty=\dimen290
\tikz@lastxsaved=\dimen291
\tikz@lastysaved=\dimen292
\tikzleveldistance=\dimen293
\tikzsiblingdistance=\dimen294
\tikz@figbox=\box64
\tikz@figbox@bg=\box65
\tikz@tempbox=\box66
\tikz@tempbox@bg=\box67
\tikztreelevel=\count307
\tikznumberofchildren=\count308
\tikznumberofcurrentchild=\count309
\tikz@fig@count=\count310

(c:/texlive/2018/texmf-dist/tex/generic/pgf/modules/pgfmodulematrix.code.tex
File: pgfmodulematrix.code.tex 2013/09/17  (rcs-revision 1.8)
\pgfmatrixcurrentrow=\count311
\pgfmatrixcurrentcolumn=\count312
\pgf@matrix@numberofcolumns=\count313
)
\tikz@expandcount=\count314

(c:/texlive/2018/texmf-dist/tex/generic/pgf/frontendlayer/tikz/libraries/tikzli
brarytopaths.code.tex
File: tikzlibrarytopaths.code.tex 2008/06/17 v3.0.1a (rcs-revision 1.2)
)))
(c:/texlive/2018/texmf-dist/tex/generic/pgf/frontendlayer/tikz/libraries/tikzli
brarycalc.code.tex
File: tikzlibrarycalc.code.tex 2013/07/15 v3.0.1a (rcs-revision 1.9)
) (c:/texlive/2018/texmf-dist/tex/latex/mdframed/mdframed.sty
Package: mdframed 2013/07/01 1.9b: mdframed
(c:/texlive/2018/texmf-dist/tex/latex/etoolbox/etoolbox.sty
Package: etoolbox 2018/02/11 v2.5e e-TeX tools for LaTeX (JAW)
\etb@tempcnta=\count315
)
(c:/texlive/2018/texmf-dist/tex/latex/oberdiek/zref-abspage.sty
Package: zref-abspage 2016/05/21 v2.26 Module abspage for zref (HO)

(c:/texlive/2018/texmf-dist/tex/latex/oberdiek/zref-base.sty
Package: zref-base 2016/05/21 v2.26 Module base for zref (HO)
Package zref Info: New property list: main on input line 759.
Package zref Info: New property: default on input line 760.
Package zref Info: New property: page on input line 761.
)
\c@abspage=\count316
Package zref Info: New property: abspage on input line 62.
)
(c:/texlive/2018/texmf-dist/tex/latex/needspace/needspace.sty
Package: needspace 2010/09/12 v1.3d reserve vertical space
)
\mdf@templength=\skip72
\c@mdf@globalstyle@cnt=\count317
\mdf@skipabove@length=\skip73
\mdf@skipbelow@length=\skip74
\mdf@leftmargin@length=\skip75
\mdf@rightmargin@length=\skip76
\mdf@innerleftmargin@length=\skip77
\mdf@innerrightmargin@length=\skip78
\mdf@innertopmargin@length=\skip79
\mdf@innerbottommargin@length=\skip80
\mdf@splittopskip@length=\skip81
\mdf@splitbottomskip@length=\skip82
\mdf@outermargin@length=\skip83
\mdf@innermargin@length=\skip84
\mdf@linewidth@length=\skip85
\mdf@innerlinewidth@length=\skip86
\mdf@middlelinewidth@length=\skip87
\mdf@outerlinewidth@length=\skip88
\mdf@roundcorner@length=\skip89
\mdf@footenotedistance@length=\skip90
\mdf@userdefinedwidth@length=\skip91
\mdf@needspace@length=\skip92
\mdf@frametitleaboveskip@length=\skip93
\mdf@frametitlebelowskip@length=\skip94
\mdf@frametitlerulewidth@length=\skip95
\mdf@frametitleleftmargin@length=\skip96
\mdf@frametitlerightmargin@length=\skip97
\mdf@shadowsize@length=\skip98
\mdf@extratopheight@length=\skip99
\mdf@subtitleabovelinewidth@length=\skip100
\mdf@subtitlebelowlinewidth@length=\skip101
\mdf@subtitleaboveskip@length=\skip102
\mdf@subtitlebelowskip@length=\skip103
\mdf@subtitleinneraboveskip@length=\skip104
\mdf@subtitleinnerbelowskip@length=\skip105
\mdf@subsubtitleabovelinewidth@length=\skip106
\mdf@subsubtitlebelowlinewidth@length=\skip107
\mdf@subsubtitleaboveskip@length=\skip108
\mdf@subsubtitlebelowskip@length=\skip109
\mdf@subsubtitleinneraboveskip@length=\skip110
\mdf@subsubtitleinnerbelowskip@length=\skip111

(c:/texlive/2018/texmf-dist/tex/latex/mdframed/md-frame-0.mdf
File: md-frame-0.mdf 2013/07/01\ 1.9b: md-frame-0
)
\mdf@frametitlebox=\box68
\mdf@footnotebox=\box69
\mdf@splitbox@one=\box70
\mdf@splitbox@two=\box71
\mdf@splitbox@save=\box72
\mdfsplitboxwidth=\skip112
\mdfsplitboxtotalwidth=\skip113
\mdfsplitboxheight=\skip114
\mdfsplitboxdepth=\skip115
\mdfsplitboxtotalheight=\skip116
\mdfframetitleboxwidth=\skip117
\mdfframetitleboxtotalwidth=\skip118
\mdfframetitleboxheight=\skip119
\mdfframetitleboxdepth=\skip120
\mdfframetitleboxtotalheight=\skip121
\mdffootnoteboxwidth=\skip122
\mdffootnoteboxtotalwidth=\skip123
\mdffootnoteboxheight=\skip124
\mdffootnoteboxdepth=\skip125
\mdffootnoteboxtotalheight=\skip126
\mdftotallinewidth=\skip127
\mdfboundingboxwidth=\skip128
\mdfboundingboxtotalwidth=\skip129
\mdfboundingboxheight=\skip130
\mdfboundingboxdepth=\skip131
\mdfboundingboxtotalheight=\skip132
\mdf@freevspace@length=\skip133
\mdf@horizontalwidthofbox@length=\skip134
\mdf@verticalmarginwhole@length=\skip135
\mdf@horizontalspaceofbox=\skip136
\mdfsubtitleheight=\skip137
\mdfsubsubtitleheight=\skip138
\c@mdfcountframes=\count318

****** mdframed patching \endmdf@trivlist

****** -- success******

.................................................
. LaTeX info: "xparse/define-command"
. 
. Defining command \newmdtheoremenv with sig. 'O{} m o m o ' on line 601.
.................................................
.................................................
. LaTeX info: "xparse/define-command"
. 
. Defining command \mdtheorem with sig. ' O{} m o m o ' on line 701.
.................................................
\mdf@envdepth=\count319
\c@mdf@env@i=\count320
\c@mdf@env@ii=\count321
\c@mdf@zref@counter=\count322
Package zref Info: New property: mdf@pagevalue on input line 895.
)
(c:/texlive/2018/texmf-dist/tex/latex/listings/listings.sty
\lst@mode=\count323
\lst@gtempboxa=\box73
\lst@token=\toks45
\lst@length=\count324
\lst@currlwidth=\dimen295
\lst@column=\count325
\lst@pos=\count326
\lst@lostspace=\dimen296
\lst@width=\dimen297
\lst@newlines=\count327
\lst@lineno=\count328
\lst@maxwidth=\dimen298

(c:/texlive/2018/texmf-dist/tex/latex/listings/lstmisc.sty
File: lstmisc.sty 2015/06/04 1.6 (Carsten Heinz)
\c@lstnumber=\count329
\lst@skipnumbers=\count330
\lst@framebox=\box74
)
(c:/texlive/2018/texmf-dist/tex/latex/listings/listings.cfg
File: listings.cfg 2015/06/04 1.6 listings configuration
))
Package: listings 2015/06/04 1.6 (Carsten Heinz)
 (./SI.aux

LaTeX Warning: Label `tab: vars' multiply defined.


LaTeX Warning: Label `tab.:NAS' multiply defined.


LaTeX Warning: Label `tab: vars' multiply defined.


LaTeX Warning: Label `tab.:NAS' multiply defined.


LaTeX Warning: Label `tab: varss' multiply defined.


LaTeX Warning: Label `tab.:NAS' multiply defined.


LaTeX Warning: Label `fig:BayesianPosteriors' multiply defined.

)
\openout1 = `SI.aux'.

LaTeX Font Info:    Checking defaults for OML/cmm/m/it on input line 132.
LaTeX Font Info:    ... okay on input line 132.
LaTeX Font Info:    Checking defaults for T1/cmr/m/n on input line 132.
LaTeX Font Info:    ... okay on input line 132.
LaTeX Font Info:    Checking defaults for OT1/cmr/m/n on input line 132.
LaTeX Font Info:    ... okay on input line 132.
LaTeX Font Info:    Checking defaults for OMS/cmsy/m/n on input line 132.
LaTeX Font Info:    ... okay on input line 132.
LaTeX Font Info:    Checking defaults for OMX/cmex/m/n on input line 132.
LaTeX Font Info:    ... okay on input line 132.
LaTeX Font Info:    Checking defaults for U/cmr/m/n on input line 132.
LaTeX Font Info:    ... okay on input line 132.
LaTeX Font Info:    Checking defaults for PD1/pdf/m/n on input line 132.
LaTeX Font Info:    ... okay on input line 132.
LaTeX Font Info:    Checking defaults for TS1/cmr/m/n on input line 132.
LaTeX Font Info:    Try loading font information for TS1+cmr on input line 132.

 (c:/texlive/2018/texmf-dist/tex/latex/base/ts1cmr.fd
File: ts1cmr.fd 2014/09/29 v2.5h Standard LaTeX font definitions
)
LaTeX Font Info:    ... okay on input line 132.
LaTeX Font Info:    Try loading font information for OT1+LinuxLibertineT-TLF on
 input line 132.

(c:/texlive/2018/texmf-dist/tex/latex/libertine/OT1LinuxLibertineT-TLF.fd
File: OT1LinuxLibertineT-TLF.fd 2017/03/20 (autoinst) Font definitions for OT1/
LinuxLibertineT-TLF.
)
LaTeX Font Info:    Font shape `OT1/LinuxLibertineT-TLF/m/n' will be
(Font)              scaled to size 12.0pt on input line 132.

*geometry* driver: auto-detecting
*geometry* detected driver: dvips
*geometry* verbose mode - [ preamble ] result:
* driver: dvips
* paper: <default>
* layout: <same size as paper>
* layoutoffset:(h,v)=(0.0pt,0.0pt)
* modes: 
* h-part:(L,W,R)=(99.58464pt, 443.57848pt, 71.13188pt)
* v-part:(T,H,B)=(85.35826pt, 624.25346pt, 85.35826pt)
* \paperwidth=614.295pt
* \paperheight=794.96999pt
* \textwidth=443.57848pt
* \textheight=624.25346pt
* \oddsidemargin=27.31465pt
* \evensidemargin=27.31465pt
* \topmargin=-23.91173pt
* \headheight=12.0pt
* \headsep=25.0pt
* \topskip=12.0pt
* \footskip=30.0pt
* \marginparwidth=44.0pt
* \marginparsep=10.0pt
* \columnsep=10.0pt
* \skip\footins=10.8pt plus 4.0pt minus 2.0pt
* \hoffset=0.0pt
* \voffset=0.0pt
* \mag=1000
* \@twocolumnfalse
* \@twosidefalse
* \@mparswitchfalse
* \@reversemarginfalse
* (1in=72.27pt=25.4mm, 1cm=28.453pt)

\AtBeginShipoutBox=\box75
Package hyperref Info: Link coloring OFF on input line 132.
(c:/texlive/2018/texmf-dist/tex/latex/hyperref/nameref.sty
Package: nameref 2016/05/21 v2.44 Cross-referencing by name of section

(c:/texlive/2018/texmf-dist/tex/generic/oberdiek/gettitlestring.sty
Package: gettitlestring 2016/05/16 v1.5 Cleanup title references (HO)
)
\c@section@level=\count331
)
LaTeX Info: Redefining \ref on input line 132.
LaTeX Info: Redefining \pageref on input line 132.
LaTeX Info: Redefining \nameref on input line 132.
 (./SI.out) (./SI.out)
\@outlinefile=\write5
\openout5 = `SI.out'.


(c:/texlive/2018/texmf-dist/tex/latex/translator/translator-basic-dictionary-En
glish.dict
Dictionary: translator-basic-dictionary, Language: English 
)
(c:/texlive/2018/texmf-dist/tex/latex/siunitx/siunitx-abbreviations.cfg
File: siunitx-abbreviations.cfg 2017/11/26 v2.7k siunitx: Abbreviated units
)
\c@mv@tabular=\count332
\c@mv@boldtabular=\count333
\symgns@font=\mathgroup6
LaTeX Font Info:    Overwriting symbol font `gns@font' in version `bold'
(Font)                  TS1/LinuxLibertineT-TLF/m/n --> TS1/LinuxLibertineT-TLF
/bx/n on input line 132.
Package gensymb Info: Math companion symbols declared on input line 132.
LaTeX Info: Redefining \degree on input line 132.
LaTeX Info: Redefining \celsius on input line 132.
Package gensymb Info: Using text companion symbols for \degree, \celsius and \p
erthousand on input line 132.
LaTeX Info: Redefining \ohm on input line 132.
Package gensymb Info: Using \textohm for \ohm on input line 132.
LaTeX Info: Redefining \micro on input line 132.
Package gensymb Info: Using \textmu for \micro on input line 132.
Package caption Info: Begin \AtBeginDocument code.
Package caption Info: listings package is loaded.
Package caption Info: End \AtBeginDocument code.

ABD: EveryShipout initializing macros
\c@lstlisting=\count334
LaTeX Font Info:    Try loading font information for U+msa on input line 132.

(c:/texlive/2018/texmf-dist/tex/latex/amsfonts/umsa.fd
File: umsa.fd 2013/01/14 v3.01 AMS symbols A
)
LaTeX Font Info:    Try loading font information for U+msb on input line 132.

(c:/texlive/2018/texmf-dist/tex/latex/amsfonts/umsb.fd
File: umsb.fd 2013/01/14 v3.01 AMS symbols B
)
LaTeX Font Info:    Try loading font information for TS1+LinuxLibertineT-TLF on
 input line 132.

(c:/texlive/2018/texmf-dist/tex/latex/libertine/TS1LinuxLibertineT-TLF.fd
File: TS1LinuxLibertineT-TLF.fd 2017/03/20 (autoinst) Font definitions for TS1/
LinuxLibertineT-TLF.
)
LaTeX Font Info:    Font shape `TS1/LinuxLibertineT-TLF/m/n' will be
(Font)              scaled to size 12.0pt on input line 132.
LaTeX Font Info:    Font shape `TS1/LinuxLibertineT-TLF/m/n' will be
(Font)              scaled to size 8.0pt on input line 132.
LaTeX Font Info:    Font shape `TS1/LinuxLibertineT-TLF/m/n' will be
(Font)              scaled to size 6.0pt on input line 132.
LaTeX Font Info:    Font shape `OT1/LinuxLibertineT-TLF/m/n' will be
(Font)              scaled to size 20.74pt on input line 134.
LaTeX Font Info:    Font shape `OT1/LinuxLibertineT-TLF/b/n' will be
(Font)              scaled to size 20.74pt on input line 134.
LaTeX Font Info:    Font shape `OT1/LinuxLibertineT-TLF/m/n' will be
(Font)              scaled to size 17.28pt on input line 134.
LaTeX Font Info:    Font shape `OT1/LinuxLibertineT-TLF/m/n' will be
(Font)              scaled to size 14.4pt on input line 134.
LaTeX Font Info:    Font shape `TS1/LinuxLibertineT-TLF/m/n' will be
(Font)              scaled to size 14.4pt on input line 134.
LaTeX Font Info:    Font shape `TS1/LinuxLibertineT-TLF/m/n' will be
(Font)              scaled to size 10.0pt on input line 134.
LaTeX Font Info:    Font shape `TS1/LinuxLibertineT-TLF/m/n' will be
(Font)              scaled to size 7.0pt on input line 134.


LaTeX Warning: No \author given.

(./SI.toc
LaTeX Font Info:    Font shape `OT1/LinuxLibertineT-TLF/b/n' will be
(Font)              scaled to size 12.0pt on input line 1.
 [1

])
\tf@toc=\write6
\openout6 = `SI.toc'.

 [2]
LaTeX Font Info:    Font shape `OT1/LinuxLibertineT-TLF/b/n' will be
(Font)              scaled to size 17.28pt on input line 141.
LaTeX Font Info:    Font shape `OT1/LinuxLibertineT-TLF/b/n' will be
(Font)              scaled to size 14.4pt on input line 142.


! LaTeX Error: File `pipeline' not found.

See the LaTeX manual or LaTeX Companion for explanation.
Type  H <return>  for immediate help.
 ...                                              
                                                  
l.147 \includegraphics[scale=0.8]{pipeline}
                                           
? s
OK, entering \scrollmode...
LaTeX Font Info:    Try loading font information for OT1+LinuxLibertineMonoT-TL
F on input line 155.
(c:/texlive/2018/texmf-dist/tex/latex/libertine/OT1LinuxLibertineMonoT-TLF.fd
File: OT1LinuxLibertineMonoT-TLF.fd 2017/03/20 (autoinst) Font definitions for 
OT1/LinuxLibertineMonoT-TLF.
)
LaTeX Font Info:    Font shape `OT1/LinuxLibertineMonoT-TLF/m/n' will be
(Font)              scaled to size 10.5pt on input line 155.

Overfull \hbox (25.1606pt too wide) in paragraph at lines 155--156
[]\OT1/LinuxLibertineT-TLF/m/n/12 The code pipeline can be down-loaded from Git
Hub [][]$\OT1/LinuxLibertineMonoT-TLF/m/n/12 https : / / github . com / biometr
y / PiNNs$[][][]\OT1/LinuxLibertineT-TLF/m/n/12 . 
 []

LaTeX Font Info:    Font shape `OT1/LinuxLibertineT-TLF/m/n' will be
(Font)              scaled to size 10.0pt on input line 165.
LaTeX Font Info:    Font shape `OT1/LinuxLibertineMonoT-TLF/m/n' will be
(Font)              scaled to size 8.75pt on input line 165.
Missing character: There is no ~ in font LinLibertineMT-tlf-ot1!
LaTeX Font Info:    Try loading font information for TS1+LinuxLibertineMonoT-TL
F on input line 166.
(c:/texlive/2018/texmf-dist/tex/latex/libertine/TS1LinuxLibertineMonoT-TLF.fd
File: TS1LinuxLibertineMonoT-TLF.fd 2017/03/20 (autoinst) Font definitions for 
TS1/LinuxLibertineMonoT-TLF.
)
LaTeX Font Info:    Font shape `TS1/LinuxLibertineMonoT-TLF/m/n' will be
(Font)              scaled to size 8.75pt on input line 166.

[3]
Missing character: There is no ~ in font LinLibertineMT-tlf-ot1!
Missing character: There is no _ in font LinLibertineMT-tlf-ot1!
Missing character: There is no _ in font LinLibertineMT-tlf-ot1!
Missing character: There is no _ in font LinLibertineMT-tlf-ot1!
Missing character: There is no _ in font LinLibertineMT-tlf-ot1!
Missing character: There is no _ in font LinLibertineMT-tlf-ot1!
Missing character: There is no _ in font LinLibertineMT-tlf-ot1!
Missing character: There is no _ in font LinLibertineMT-tlf-ot1!
Missing character: There is no _ in font LinLibertineMT-tlf-ot1!
Missing character: There is no ~ in font LinLibertineMT-tlf-ot1!
 [4]

Package natbib Warning: Citation `Reyer2019' on page 5 undefined on input line 
216.


Overfull \hbox (25.3351pt too wide) in paragraph at lines 215--218
\OT1/LinuxLibertineT-TLF/m/n/12 loaded from the GitHub [][]$\OT1/LinuxLibertine
MonoT-TLF/m/n/12 https : / / github . com / COST-[]FP1304-[]PROFOUND / Profound
Data$[][][]\OT1/LinuxLibertineT-TLF/m/n/12 . 
 []

LaTeX Font Info:    Font shape `OT1/LinuxLibertineT-TLF/m/n' will be
(Font)              scaled to size 8.0pt on input line 229.
LaTeX Font Info:    Font shape `OT1/LinuxLibertineT-TLF/m/n' will be
(Font)              scaled to size 5.0pt on input line 229.

Package natbib Warning: Citation `Taiz2015' on page 5 undefined on input line 2
42.

[5] [6] [7]

Package natbib Warning: Citation `minunno2016preles' on page 8 undefined on inp
ut line 307.

[8] [9]

! LaTeX Error: Cannot determine size of graphic in Psinglesite_fit_BayesPriors_
full.pdf (no BoundingBox).

See the LaTeX manual or LaTeX Companion for explanation.
Type  H <return>  for immediate help.
 ...                                              
                                                  
l.386 ...th]{Psinglesite_fit_BayesPriors_full.pdf}
                                                  
Try typing  <return>  to proceed.
If that doesn't work, type  X <return>  to quit.

File: Psinglesite_fit_BayesPriors_full.pdf Graphic file (type eps)
<Psinglesite_fit_BayesPriors_full.pdf> [10] [11]

! LaTeX Error: Cannot determine size of graphic in temporalpredictions_full_cs1
.pdf (no BoundingBox).

See the LaTeX manual or LaTeX Companion for explanation.
Type  H <return>  for immediate help.
 ...                                              
                                                  
l.397 ...e=0.75]{temporalpredictions_full_cs1.pdf}
                                                  
Try typing  <return>  to proceed.
If that doesn't work, type  X <return>  to quit.

File: temporalpredictions_full_cs1.pdf Graphic file (type eps)
<temporalpredictions_full_cs1.pdf>

! LaTeX Error: Cannot determine size of graphic in temporalpredictions_sparse_c
s1.pdf (no BoundingBox).

See the LaTeX manual or LaTeX Companion for explanation.
Type  H <return>  for immediate help.
 ...                                              
                                                  
l.404 ...0.75]{temporalpredictions_sparse_cs1.pdf}
                                                  
Try typing  <return>  to proceed.
If that doesn't work, type  X <return>  to quit.

File: temporalpredictions_sparse_cs1.pdf Graphic file (type eps)
<temporalpredictions_sparse_cs1.pdf>

LaTeX Warning: Float too large for page by 282.97453pt on input line 455.


Overfull \hbox (18.04388pt too wide) in paragraph at lines 462--463
[]\OT1/LinuxLibertineT-TLF/m/n/12 The vari-able im-por-tance anal-y-sis with th
e full data set for the em-bed-ded net-work (Embedded$[]$:
 []


! LaTeX Error: Cannot determine size of graphic in via_emb_cs1.pdf (no Bounding
Box).

See the LaTeX manual or LaTeX Companion for explanation.
Type  H <return>  for immediate help.
 ...                                              
                                                  
l.466 \includegraphics[scale=0.7]{via_emb_cs1.pdf}
                                                  
Try typing  <return>  to proceed.
If that doesn't work, type  X <return>  to quit.

File: via_emb_cs1.pdf Graphic file (type eps)
<via_emb_cs1.pdf>

! LaTeX Error: Cannot determine size of graphic in via_res.pdf (no BoundingBox)
.

See the LaTeX manual or LaTeX Companion for explanation.
Type  H <return>  for immediate help.
 ...                                              
                                                  
l.475 ...degraphics[width=\textwidth]{via_res.pdf}
                                                  
Try typing  <return>  to proceed.
If that doesn't work, type  X <return>  to quit.

File: via_res.pdf Graphic file (type eps)
<via_res.pdf> [12] [13] [14] [15] [16]

! LaTeX Error: Cannot determine size of graphic in temporalpredictions_full_cs2
.pdf (no BoundingBox).

See the LaTeX manual or LaTeX Companion for explanation.
Type  H <return>  for immediate help.
 ...                                              
                                                  
l.532 ...e=0.75]{temporalpredictions_full_cs2.pdf}
                                                  
Try typing  <return>  to proceed.
If that doesn't work, type  X <return>  to quit.

File: temporalpredictions_full_cs2.pdf Graphic file (type eps)
<temporalpredictions_full_cs2.pdf>

! LaTeX Error: Cannot determine size of graphic in temporalpredictions_sparse_c
s2.pdf (no BoundingBox).

See the LaTeX manual or LaTeX Companion for explanation.
Type  H <return>  for immediate help.
 ...                                              
                                                  
l.539 ...0.75]{temporalpredictions_sparse_cs2.pdf}
                                                  
Try typing  <return>  to proceed.
If that doesn't work, type  X <return>  to quit.

File: temporalpredictions_sparse_cs2.pdf Graphic file (type eps)
<temporalpredictions_sparse_cs2.pdf>

LaTeX Warning: Float too large for page by 282.97453pt on input line 593.

[17

] [18] [19]

! LaTeX Error: Cannot determine size of graphic in via_emb_cs2.pdf (no Bounding
Box).

See the LaTeX manual or LaTeX Companion for explanation.
Type  H <return>  for immediate help.
 ...                                              
                                                  
l.603 ...ludegraphics[scale=0.75]{via_emb_cs2.pdf}
                                                  
Try typing  <return>  to proceed.
If that doesn't work, type  X <return>  to quit.

File: via_emb_cs2.pdf Graphic file (type eps)
<via_emb_cs2.pdf>

! LaTeX Error: Cannot determine size of graphic in Pmultisite_fit_BayesPriors_e
xp3_full.pdf (no BoundingBox).

See the LaTeX manual or LaTeX Companion for explanation.
Type  H <return>  for immediate help.
 ...                                              
                                                  
l.619 ...Pmultisite_fit_BayesPriors_exp3_full.pdf}
                                                  
Try typing  <return>  to proceed.
If that doesn't work, type  X <return>  to quit.

File: Pmultisite_fit_BayesPriors_exp3_full.pdf Graphic file (type eps)
<Pmultisite_fit_BayesPriors_exp3_full.pdf>

! LaTeX Error: Cannot determine size of graphic in temporalpredictions_full_cs3
.pdf (no BoundingBox).

See the LaTeX manual or LaTeX Companion for explanation.
Type  H <return>  for immediate help.
 ...                                              
                                                  
l.630 ...e=0.75]{temporalpredictions_full_cs3.pdf}
                                                  
Try typing  <return>  to proceed.
If that doesn't work, type  X <return>  to quit.

File: temporalpredictions_full_cs3.pdf Graphic file (type eps)
<temporalpredictions_full_cs3.pdf> [20] [21]

! LaTeX Error: Cannot determine size of graphic in temporalpredictions_sparse_c
s3.pdf (no BoundingBox).

See the LaTeX manual or LaTeX Companion for explanation.
Type  H <return>  for immediate help.
 ...                                              
                                                  
l.637 ...0.75]{temporalpredictions_sparse_cs3.pdf}
                                                  
Try typing  <return>  to proceed.
If that doesn't work, type  X <return>  to quit.

File: temporalpredictions_sparse_cs3.pdf Graphic file (type eps)
<temporalpredictions_sparse_cs3.pdf>

LaTeX Warning: Float too large for page by 282.97453pt on input line 690.


! LaTeX Error: Cannot determine size of graphic in via_emb_cs3.pdf (no Bounding
Box).

See the LaTeX manual or LaTeX Companion for explanation.
Type  H <return>  for immediate help.
 ...                                              
                                                  
l.700 ...ludegraphics[scale=0.75]{via_emb_cs3.pdf}
                                                  
Try typing  <return>  to proceed.
If that doesn't work, type  X <return>  to quit.

File: via_emb_cs3.pdf Graphic file (type eps)
<via_emb_cs3.pdf>
No file SI.bbl.

Package natbib Warning: There were undefined citations.

[22] [23]
Package atveryend Info: Empty hook `BeforeClearDocument' on input line 711.
 [24]
Package atveryend Info: Empty hook `AfterLastShipout' on input line 711.
 (./SI.aux)
Package atveryend Info: Empty hook `AtVeryEndDocument' on input line 711.
Package atveryend Info: Executing hook `AtEndAfterFileList' on input line 711.
Package rerunfilecheck Info: File `SI.out' has not changed.
(rerunfilecheck)             Checksum: DAE50CAAD4097E6CF42E1516D3F95277;1991.


LaTeX Font Warning: Some font shapes were not available, defaults substituted.


LaTeX Warning: There were multiply-defined labels.

Package atveryend Info: Empty hook `AtVeryVeryEnd' on input line 711.
 ) 
Here is how much of TeX's memory you used:
 33066 strings out of 492650
 641786 string characters out of 6133411
 766067 words of memory out of 5000000
 36456 multiletter control sequences out of 15000+600000
 562984 words of font info for 96 fonts, out of 8000000 for 9000
 1141 hyphenation exceptions out of 8191
 55i,21n,92p,10353b,2240s stack positions out of 5000i,500n,10000p,200000b,80000s

Output written on SI.dvi (24 pages, 98292 bytes).
