# Supplementary material for: Process‐Informed Neural Networks: A Hybrid Modelling Approach to Improve Predictive Performance and Inference of Neural Networks in Ecology and Beyond
Source: Ecol Lett. 2024 Dec 3;27(11):e70012. doi: 10.1111/ele.70012 (PMC11613309; doi:10.1111/ele.70012)
Supplement: Supplementary file 1 — Data S1. [file ELE-27-0-s001.zip › SI.out]

\BOOKMARK [1][-]{section.1}{Pipeline}{}% 1
\BOOKMARK [2][-]{subsection.1.1}{Structure}{section.1}% 2
\BOOKMARK [2][-]{subsection.1.2}{Download code}{section.1}% 3
\BOOKMARK [2][-]{subsection.1.3}{Reproducibility}{section.1}% 4
\BOOKMARK [1][-]{section.2}{Data}{}% 5
\BOOKMARK [2][-]{subsection.2.1}{Source}{section.2}% 6
\BOOKMARK [2][-]{subsection.2.2}{Preprocessing}{section.2}% 7
\BOOKMARK [2][-]{subsection.2.3}{Normalisation}{section.2}% 8
\BOOKMARK [1][-]{section.3}{Technical details}{}% 9
\BOOKMARK [2][-]{subsection.3.1}{Domain adaptation}{section.3}% 10
\BOOKMARK [2][-]{subsection.3.2}{Physics embedding}{section.3}% 11
\BOOKMARK [1][-]{section.4}{Case studies}{}% 12
\BOOKMARK [2][-]{subsection.4.1}{Case study 1: temporal on-site prediction}{section.4}% 13
\BOOKMARK [3][-]{subsubsection.4.1.1}{Network architecture and hyperparameter search}{subsection.4.1}% 14
\BOOKMARK [3][-]{subsubsection.4.1.2}{Bayesian Calibration of the process model}{subsection.4.1}% 15
\BOOKMARK [3][-]{subsubsection.4.1.3}{Evaluation}{subsection.4.1}% 16
\BOOKMARK [3][-]{subsubsection.4.1.4}{Inference}{subsection.4.1}% 17
\BOOKMARK [2][-]{subsection.4.2}{Case study 2: spatial multi-site prediction}{section.4}% 18
\BOOKMARK [3][-]{subsubsection.4.2.1}{Network architecture and hyperparameter search}{subsection.4.2}% 19
\BOOKMARK [3][-]{subsubsection.4.2.2}{Bayesian Calibration of the process model}{subsection.4.2}% 20
\BOOKMARK [3][-]{subsubsection.4.2.3}{Evaluation}{subsection.4.2}% 21
\BOOKMARK [3][-]{subsubsection.4.2.4}{Inference}{subsection.4.2}% 22
\BOOKMARK [2][-]{subsection.4.3}{Case study 3: spatio-temporal prediction}{section.4}% 23
\BOOKMARK [3][-]{subsubsection.4.3.1}{Network architecture and hyperparameter search}{subsection.4.3}% 24
\BOOKMARK [3][-]{subsubsection.4.3.2}{Bayesian Calibration of the process model}{subsection.4.3}% 25
\BOOKMARK [3][-]{subsubsection.4.3.3}{Evaluation}{subsection.4.3}% 26
\BOOKMARK [3][-]{subsubsection.4.3.4}{Inference}{subsection.4.3}% 27
