# Supplementary material for: Process‐Informed Neural Networks: A Hybrid Modelling Approach to Improve Predictive Performance and Inference of Neural Networks in Ecology and Beyond
Source: Ecol Lett. 2024 Dec 3;27(11):e70012. doi: 10.1111/ele.70012 (PMC11613309; doi:10.1111/ele.70012)
Supplement: Supplementary file 1 — Data S1. [file ELE-27-0-s001.zip › SI.tex]

\documentclass[12pt]{article}
\usepackage[utf8]{inputenc}
\usepackage{adforn}    % for fleurons; really fancy and completely unnecessary

\usepackage{amsmath}   % If you are going beyond the most basic level
                       % of displayed equations, you will benefit from
                       % using the amsmath package that plugs into
                       % LaTeX. This package has lots of useful
                       % features for multi-line equations, compound
                       % symbols, even commutative diagrams! Allows
                       % use \text in equations	

\usepackage{amssymb}

\usepackage{booktabs}  % booktabs is to enable the easy production of
                       % tables such as should appear in published
                       % scientific books and journals. What
                       % distinguishes these from plain LaTeX tables
                       % is the default use of additional space above
                       % and below rules, and rules of
                       % varying`thickness'.

\usepackage[top=3cm, bottom=3cm, outer=2.5cm, inner=3.5cm]{geometry}  
					   % formating the page margins

\usepackage{graphicx}  % The graphicx package implements LaTeX
                       % support for including graphics files,
                       % rotating parts of a page, and scaling parts
                       % of a page. The package depends on having a
                       % DVI driver that can produce these effects.
                       
\usepackage{float}     % Use Floatbarrier
\usepackage{placeins}
%line spacing
\linespread{2.0}
                       
\usepackage[hidelinks, breaklinks]{hyperref} %This package will make links in PDF
                       % documents to your figures, references, etc.
                       % hidelinks removes the boxes around the hyperreferenced items
                       
\usepackage[utf8]{inputenc} % Hard to explain: Define here the text encoding 
					   % used by your computer; on Linux typically utf8, on 
					   % windows ansinew and on mac often latin1;
					   % ideally, the whole world would use utf8
					   % important for öüäß (Umlaute)
\usepackage{siunitx}

\usepackage[ttscale=0.875]{libertine} % Use a nice serif font! Alternatives:
					   % times, palatino, ... 
					   
\usepackage{makeidx} % use this package to make an index
                       % of keywords, you have to follow this by the
                       % \makeindex command 
\makeindex             % Create the index file        


\usepackage{natbib}    % Provides a style with author-year and
                       % numbered references, as well as much detailed
                       % of support for other bibliography
                       % use. Provides versions of the standard BibTeX
                       % styles that are compatible with natbib,
                       % plainnat, unsrtnat,
                       % abbrnat. The bibliography styles produced by
                       % custom-bib are designed from the start to be
                       % compatible with natbib.

                       
  %bibtex related settings-------------------------------------------
 \def\bibfont{\small} % change font size to small
  \renewcommand{\bibfont}{\footnotesize}
  \renewcommand{\bibsep}{5pt}
  \bibpunct{(}{)}{;}{a}{}{,} % change square brackets to round ones, separators between authors to ; and so forth
                      
                       
\usepackage{rotating}  % The rotating package implements three
                       % environments within which in-line figures,
                       % tables, and captions can be rotated by an
                       % arbitrary number of degrees. Two additional
                       % environments allow rotation of floating
                       % objects, which are typeset alone on separate
                       % pages.
                       
\usepackage{tocbibind}  % offers bibliography options for inclusion
						% in table of content; if you want to have the
						% bibliography numbered, use option [numbib]

\usepackage[dvipsnames]{xcolor}    % allows using colours in LaTeX


\usepackage{wrapfig}   % allows text to flow around a figure   

\usepackage{fancyhdr}      

\usepackage{gensymb}   

\usepackage[labelfont=bf]{caption}

\usepackage{tikz}
\usetikzlibrary{calc}

\newcommand\tikzmark[1]{%
	\tikz[overlay,remember picture] \coordinate (#1);}

\usepackage{mdframed}


\usepackage{listings}
\usepackage{xcolor}

\lstdefinestyle{customc}{
  belowcaptionskip=1\baselineskip,
  breaklines=true,
  frame=single,
  xleftmargin=\parindent,
  showstringspaces=false,
  basicstyle=\footnotesize\ttfamily,
  keywordstyle=\bfseries\color{green!40!black},
  commentstyle=\itshape\color{purple!40!black},
  identifierstyle=\color{black},
  stringstyle=\color{black},
}

\lstset{style=customc}

%\usepackage{xurl}

\title{\textbf{Supplementary material} \\ \Large Process-informed neural networks: a hybrid modelling approach to improve predictive performance and inference of neural networks in ecology and beyond.}
%\author{Niklas Moser, Marieke Wesselkamp}
\date{\vspace{-3ex}}
\begin{document}
\maketitle
\renewcommand{\contentsname}{Table of Contents}
\makeatletter
\@starttoc{toc}
\makeatother


\newpage
\section{Pipeline}
\subsection{Structure}
The pipeline structure is sketched in Fig. \ref{fig:struc}.

\begin{figure}[htb]
\centering
\includegraphics[scale=0.8]{pipeline}
\caption{Sketch of the pipeline structure. The sequential order of the parts is from top to bottom. The structure is similar for the temporal, spatial and spatio-temporal experiment. PM = Process-based model, BC = Bias correction, PR = Physics Regularisation, PP = Parallel physics, NN = Naive neural network, DA = Domain adaptation, PE = Physics Embedding}
\label{fig:struc}
\end{figure}


\subsection{Download code}
The code pipeline can be downloaded from GitHub \url{https://github.com/biometry/PiNNs}. 


%\begin{mdframed}[backgroundcolor=red!10,linecolor=red!, linewidth=2pt]
%\textbf{When using the pipeline code, cite the main article:}\newline
%Moser, N., Wesselkamp, M. and Dormann C. F. (2022). Process-guidance improves predictive performance of neural networks for carbon turnover in ecosystems
%\end{mdframed}

The pipeline consists of the folders src, data, code and r. The modified source code of PRELES is stored in the src folder. To compile the modified PRELES code to a PyTorch cpp-extension, that is callable from Python the source code needs to be compiled. 
We use the compiler version that is shown below.
\begin{lstlisting}
 niklas@hpc:~$ gcc --version
 gcc (GCC) 9.1.0
 Copyright (C) 2019 Free Software Foundation, Inc.
 This is free software; see the source for copying conditions.  There is NO
 warranty; not even for MERCHANTABILITY or FITNESS FOR A PARTICULAR PURPOSE. 
  
\end{lstlisting}


To convert the modified PRELES c-code to a proper PyTorch cpp-extension run the setup.py script in the src folder using the command:

\begin{lstlisting}
niklas@hpc:~$ python setup.py install
running install
running bdist_egg
running egg_info
writing preles.egg-info/PKG-INFO
writing dependency_links to preles.egg-info/dependency_links.txt
writing top-level names to preles.egg-info/top_level.txt
reading manifest file 'preles.egg-info/SOURCES.txt'
writing manifest file 'preles.egg-info/SOURCES.txt'
installing library code to build/bdist.linux-x86_64/egg
running install_lib
running build_ext
building 'preles' extension
...
Processing dependencies for preles==0.0.0
Finished processing dependencies for preles==0.0.0
\end{lstlisting}

After running the setup script one can test if PRELES is callable in Python by the commands below. To call PRELES it is necessary to import torch first.

\begin{lstlisting}
niklas@hpc:~$ python
Python 3.7.10 | packaged by conda-forge | (default, Feb 19 2021, 16:07:37)
[GCC 9.3.0] on linux
Type "help", "copyright", "credits" or "license" for more information.

import torch
import preles

\end{lstlisting}

\subsection{Reproducibility}
% State here how to reproduce results in paper/run scripts in which order


\section{Data}
\subsection{Source}
We use the PROFOUND database. It provides information
about the vegetation and climate at the forest stand scale in time series consisting of data of several years for forest sites in Europe\citet{Reyer2019}. The PROFOUND database combines empirical data about forest stand
structure, species composition, climatic conditions, energy and mineral fluxes. The data can be downloaded from the GitHub \url{https://github.com/COST-FP1304-PROFOUND/ProfoundData}.

\subsection{Preprocessing}
For the analysis, the same input variables are used in the same units as in PRELES. The variables needed are namely the daily sums of photosynthetic active radiation (PAR), the mean air temperature (TAir), the vapour pressure deficit (VPD), the precipitation above canopy (Precip), the carbon dioxide concentration of air (CO$_2$), the fraction of photosynthetic active radiation (fAPAR) and the day of year (DOY), as depicted in Table~\ref{tab: vars}. Additionally, information on the gross primary production (GPP) is required. It is used as the output variable in the models. The data required is in a daily resolution.

\begin{table}[htb]
	\caption{Data used from the PROFOUND database.} \label{tab: vars}	
	\centering
	\begin{tabular}{lcc} % alignment: left, centre, right
		\toprule
		Abbreviation  & Description  & Unit \\ 
		\midrule
		PAR   & sum of photosynthetic active radiation & $\si{mol.m^{-2}.d^{-1}}$ \\
		TAir & mean air temperature & $\si{\degree C}$ \\
		VPD & mean vapour pressure deficit & $\si{kPa}$  \\ 
		Precip & precipitation above canopy & $\si{mm}$  \\
		CO$_2$ & carbon dioxide concentration & $\si{ppm}$ \\
		fAPAR & fraction of photosynthetic active radiation & - \\
		GPP & gross primary production & $\si{g.C.m^{-2}.d^{-1}}$ \\ 
		%ET & evapotranspiration & $\si{mm}$ \\ 
		\bottomrule
	\end{tabular}
\end{table}


The PROFOUND database information on the irradiance, the global radiation $\phi_\text{e}$ (in $\si{J.cm^{-2}.d^{-1}}$) is converted into the quantum units describing the photon irradiance $\phi_\text{p}$ (in $\si{mol.m^{-2}.d^{-1}}$). Therefore, the relation of the wavelength and the energy of a photon is used as described in \citep{Taiz2015} with

\begin{equation}
	\phi_\text{p} = \frac{\phi_\text{e}}{E N_\text{A}} \quad \text{,}
\end{equation}
and
\begin{equation}
E = \frac{h c}{\lambda} \quad \text{,}
\end{equation} 

where $h$ is Planck's constant ($6.63 \cdot 10^{-34} \si{J.s}$), $c$ is the speed of light ($2.99792458 \cdot 10^8 \si{m.s^{-1}}$), $\lambda$ is the wavelength ($\approx 2.2 \cdot 10^{-7} \si{m}$), $N_\text{A}$ is Avogadro's constant ($6.602 \cdot 10^{23} \si{mol^{-1}}$) and $\phi_\text{e}$ is the global radiation (in $\si{J.s^{-1}.m^{-2}}$).

fAPAR is derived from MODIS satellite data and has a resolution of eight days. The data gaps of the eight day resolution data are filled by averaging information of the data point before and after the gap. Second, to get the daily resolution, it is assumed that the eight day value is representative for all days within this period. Therefore, fAPAR is set constant over the eight days.

GPP is converted from $\si{\mu mol.CO_{2}.m^{-2}.s^{-1}}$ to $\si{g.C.m^{-2}.d^{-1}}$ using the molar mass of carbon ($\approx 12.011 \si{g.mol^{-1}}$).

%Evapotranspiration ET (in $\si{mm}$) is calculated using measured latent heat $E_{\text{L}}$ (in %$\si{W.m^{-2}}$) as in \cite{Pastorello2020} and \cite{Stull1988}:

%\begin{equation}
%	\text{ET} = \frac{E_{\text{L}}}{E_\text{LV}}
%\end{equation}
%with:
%\begin{equation}
%	E_{\text{LV}} = k_1 - k_2\cdot T_{\text{Air}} \cdot 10^6
%\end{equation}


%where $k_1$ and $k_2$ are empirically derived ($k1 = 2.501$, $k_2 = 0.00237$), $T_{\text{Air}}$ is the air temperature (in \si{\degree C}), and $E_{\text{LV}}$ is the latent heat of vaporization (in \si{J.kg^{-1}}).


\subsection{Normalisation}
Each variable is normalised around its mean $\sigma$ and its standard deviation $\sigma$ before using it as an input in the neural networks. Therefore, a $z$-score is calculated for each variable as
\begin{equation}
	z = \frac{x - \mu}{\sigma} \quad \text{.}
\end{equation}

Because of its cyclic character a sine and cosine function is used to normalise DOY ($d$). This ensures that the information of the last day of  year $n$ and the first day of year $n+1$ are closer together (compared to $365$ and $1$). DOY is transformed as
\begin{equation}
	d_\text{sin} = \sin{\left(d \frac{2\pi}{365}\right)} \quad \text{,}
\end{equation}
and
\begin{equation}
d_\text{cos} = \cos{\left(d \frac{2\pi}{365}\right)} \quad \text{.}
\end{equation}


\section{Technical details}
\subsection{Domain adaptation}

The yearly equivalents of the neural network training data were the basis for the climate simulations. Except for CO$_2$, which was fixed at a value of 380 ppm, the five climatic variables $y = \{\text{T, $\phi$, D, P, $f_\text{aPPFD}$}\}$ were separately modeled with a generalized additive model (GAM).
For the on-site simulations, each $y_k \in y$ was described as a function of the day of the year (DOY) in interaction with the year $R$. The GAM was fitted with a cyclic cubic smooth function $f$ imposed onto DOY. Allowing for the interaction with $R$, the smooth varies with the year.
\begin{equation}
    y_k = \beta_{0} + \sum_{i=1}^{4} f_{i}(\text{DOY})\cdot R_{i} + \epsilon
\end{equation}
For the multi-site simulations, each $y_k$ was described as a function of the day of the year (DOY) in interaction with the site $S$.
\begin{equation}
    y_k = \beta_{0} + \sum_{i=1}^{5} f_{i}(\text{DOY})\cdot S_{i} + \epsilon
\end{equation}
The resulting models could be used to simulate estimated time series of the variables of any length and for any time point of years and sites under consideration.
To introduce variation to the simulation, noise $\nu$ was added to each $\hat{y}_k$, sampled from a multivariate normal distribution $\nu \sim \mathcal{N}_{k=5}(\mu, \Sigma)$. Here, $\mu$ denotes the $k$-dimensional mean vector and $\Sigma$ is the $k\times k$-dimensional covariance matrix. Means $\mu$ were set to zeros while the covariance matrix $\Sigma$ was specified explicitly as the covariance matrix of the $k$-dimensional residual matrix.

With both, a global and local sensitivity analyses, the five most sensititive stand specific PRELES parameters were considered. These are the potential light use efficiency ($\beta$), the threshold for the state of acclimation ($X0$), the light modifier parameter for saturation with irradiance ($\gamma$), and the transpiration and evaporation parameters ($\alpha$ and $\chi$).
Prior knowledge about their marginal distributions is available as uniform prior distribution parameters, used for the Bayesian calibration of PRELES \citep{minunno2016preles}. In order to provide the neural network with the same information as PRELES, the prior distributions were strongly narrowed down, ressembling the default calibration.
In a Latin hypercube design the five parameters were sampled from their neat uniform joint probability distribution. The other parameters remained fix at their default values.

%\begin{table}%[tbhp]
%\centering
%\caption{R$^2$ statistics of fitted GAMs for synthetic data generation under sparse data assumption.}
%\begin{tabular}{lrr}
%Variable & On-site R$^2$ & Multi-site R$^2$  \\
%\midrule
%$T$ &0.9836  & 0.7427 \\
%$R$ & 0.9791 & 0.3995 \\
%$D$ & 0.9582 &  0.7145 \\
%$\phi$ & 0.9928 &  0.7888 \\
%$f_\text{aPPFD}$ & 0.9771 & 0.6761 \\
%\bottomrule
%\end{tabular}
%\label{tab:gamstats}
%\end{table}


\subsection{Physics embedding}
We convert the PRELES c-code into a callable Python library. Therefore, we change the elementary operations in the c-code to their PyTorch equivalent, e.g. \lstinline!sin(x)!$\rightarrow$\lstinline!torch.sin(x)!. This is a necessary condition to use PRELES as a forward pass of the neural network. In the PyTorch framework all calculations on the input tensor are stored in a computational graph during forward propagation. During backpropagation the computational graph of the tensor is used to numerically calculate intermediate gradients for all elementary operations on the tensor. 

\section{Case studies}

\subsection{Case study 1: temporal on-site prediction}
\subsubsection{Network architecture and hyperparameter search}
We implemented a combined architecture and hyper-parameter search. The architecture search space consists of $300$ randomly sampled layersizes with a maximum depth of $4$ hidden layers. The hyper-parameter search space consists of $300$ randomly sampled hyper-parameter vectors. In the combined search each network of the $300$ architecture candidates is fitted using the $300$ candidate hyper-parameter vectors. Each hyper-parameter vector consists of learning rate, batch size. For the physics embedding and the physics regularisation the hyper-parameter vectors consist additionally of a regularisation factor. The best performing candidate network $k$ is chosen based on the minimum of the index $i_k$ with
\begin{equation}
i_k = \frac{\mathbf{E}\left[\mathcal{L}_{\text{val}}\right]^2 + \sqrt{\mathbf{E}\left[(\mathcal{L}_{\text{val}}- \mathbf{E}\left[\mathcal{L}_{\text{val}}\right])^2\right]}}{2} \quad \text{,} 
\end{equation}
where $\mathcal{L}_{\text{val}}$ denotes the validation losses for all cross-validation runs.

The best performing architecture and hyper-parameters are shown for each model in Tab.  \ref{tab.:NAS} for the full data experiment and in Tab. \ref{tab: varss} for the sparse data experiment.

\begin{table}
	\caption{Case study 1: Full data architecture and hyper-parameters for each model and the temporal experiment} \label{tab: vars}	
	\centering
	\begin{tabular}{lccccc} % alignment: left, centre, right
		\toprule
		Model  & Architecture & LR & BS & $\lambda$ & $i$ \\ 
		\midrule
		NN  & $[2, 128, 256]$ & $0.0041$ & $2$ & - & $0.2702$ \\
		BC & $[4, 4]$ & $0.0184$ & $2$ & - & $2.6972$ \\
        PP &  $[64, 128, 128]$ & $0.0041$ & $64$ & - & $1.489628$ \\
        PR &  $[8, 256]$ & $0.0306$ & $2$ & $0.0152$ & $0.62202$ \\
        %EMB &  $[[8], [4]]$ & $0.05$ & $366$ & $1$ & $59.06664$ \\
		%ET & evapotranspiration & $\si{mm}$ \\ 
		\bottomrule
	\end{tabular}
 \label{tab.:NAS}
\end{table}

\begin{table}
	\caption{Case study 1: Sparse data architecture and hyper-parameters for each model and the temporal experiment} \label{tab: varss}	
	\centering
	\begin{tabular}{lccccc} % alignment: left, centre, right
		\toprule
		Model  & Architecture & LR & BS & $\lambda$ & $i$ \\ 
		\midrule
		NN  & $[8,64, 64, 4]$ & $0.0224$ & $16$ & - & $0.7872$ \\
		BC & $[16, 32]$ & $0.0224$ & $8$ & - & $1.3778$ \\
        PP &  $[2]$ & $0.0571$ & $64$ & - & $3.9227$ \\
        PR &  $[8, 128]$ & $0.0041$ & $2$ & $0.0604$ & $1.3862$ \\
        %EMB &  $[[64, 16], [64, 2]]$ & $0.05$ & $366$ & $1$ & $38.2$ \\
		%ET & evapotranspiration & $\si{mm}$ \\ 
		\bottomrule
	\end{tabular}
 \label{tab.:NAS}
\end{table}

\subsubsection{Bayesian Calibration of the process model}

PRELES was re-calibrated using the Bayesian Tools package (see main document). A Markov Chain Monte Carlo simulation using the DREAMzs sampler was used. We ran three chains at 50000 iterations each. The results for case study 1 in the full data scenario are shown in Fig. \ref{fig:BayesianPosteriors}.

\begin{figure}
    \centering
    \includegraphics[width=.99\textwidth]{figures/Psinglesite_fit_BayesPriors_full.pdf}
    \caption{Posterior distributions of the re-calibrated PRELES parameters under full data availability.}
    \label{fig:BayesianPosteriors}
\end{figure}

\subsubsection{Evaluation}

The temporal predictions with the full and the sparse data set are shown in Fig. \ref{fig:temp_full_cs1} and \ref{fig:temp_sparse_cs1} . 

\begin{figure}[htb]
\centering
\includegraphics[scale=0.75]{figures/temporalpredictions_full_cs1.pdf}
\caption{Case study 1: Temporal predictions over the year 2008 with the full data set.}
\label{fig:temp_full_cs1}
\end{figure}

\begin{figure}[htb]
\centering
\includegraphics[scale=0.75]{figures/temporalpredictions_sparse_cs1.pdf}
\caption{Case study 1: Temporal predictions over the year 2008 with the sparse data set.}
\label{fig:temp_sparse_cs1}
\end{figure}

Next, we compare the PM parameters predicted by the physics embedding network in the evaluation with the standalone PM parameters in Tab.~\ref{tab: CS1full PM cali}. We note that we did not calibrate completely the same parameters due to the high sensitivity of the physics embedding network to predicted parameter values. Specifically, during our tests it was apparent that once one PM parameter was estimated outside the range of the PM, PM predictions turned into NAs and the physics embedding could not exit this state during training. Thus, we recommend careful parameter selection. 

\begin{table}
	\caption{Case study 1: PM parameters predicted in the physics embedding during evaluation vs. calibrated standalone PM parameters in the full data (top) and sparse data regime (bottom). Mean values are given over all folds with the standard error. An asterisk indicates default parameter values were taken.} \label{tab: CS1full PM cali}	
	\centering
	\begin{tabular}{lcc} % alignment: left, centre, right
		\toprule
		  Parameter & Physics embedding & PM \\ 
		\midrule
		  p1  & $412.9147 \pm 0.0490$ & $413^*$ \\
		  p5 & $0.9695 \pm 0.0624$ & $0.9686 \pm 0.0758$ \\
        p8 & $17.1630 \pm 0.0237$ & $23.7515\pm 3.6906$ \\
        p9 & $0.0256 \pm 0.0420$ & $-0.5663 \pm 0.0408$ \\
        p11 & $0.8937 \pm 0.0759$ & $0.7057\pm 0.0641$ \\
        p14 & $0.0911 \pm 0.0769$ & $3.9940\pm 0.4922$ \\
        p15 & $1.0169 \pm 0.0732$  & $1.1861\pm 0.0092$ \\
        p16 & $-0.0323 \pm 0.0399$ & $0.0301\pm 0.0236$ \\
        p18 & $0.5550 \pm 0.0590$ & $8.9929\pm 0.6212$ \\
        p19 & $1.0120 \pm 0.0605$ & $1.2^*$ \\
        p20 & $0.0795 \pm 0.0708$ & $0.33^*$ \\
        p21 & $4.9835 \pm 0.0763$ & $4.9705^*$ \\
        %EMB &  $[[64, 16], [64, 2]]$ & $0.05$ & $366$ & $1$ & $38.2$ \\
		%ET & evapotranspiration & $\si{mm}$ \\ 
		\bottomrule
	\end{tabular}
 \begin{tabular}{lcc} % alignment: left, centre, right
		\toprule
		  Parameter & Physics embedding & PM \\ 
		\midrule
		  p1  & $413.3656 \pm 0.1711$ & $413^*$ \\
		  p5 & $0.8880 \pm 0.0134$ & $0.7635 \pm 0.0636$ \\
        p8 & $15.3918 \pm 0.2146$ & $19.1792\pm 4.8785$ \\
        p9 & $0.1690 \pm 0.1738$ & $-0.6677 \pm 0.0628$ \\
        p11 & $1.6106 \pm 0.5358$ & $0.8106 \pm 0.1463$ \\
        p14 & $-0.2100 \pm 0.0443$ & $6.8531 \pm 1.5960$ \\
        p15 & $1.0943 \pm 0.0614$  & $0.0856 \pm 0.0249$ \\
        p16 & $0.0205 \pm 0.0448$ & $0.1058\pm 0.0709$ \\
        p18 & $0.5850 \pm 0.0473$ & $7.7715\pm 1.8485$ \\
        p19 & $1.1134 \pm 0.0768$ & $1.2^*$ \\
        p20 & $-0.0060 \pm 0.1350$ & $0.33^*$ \\
        p21 & $5.0743 \pm 0.1278$ & $4.9705^*$ \\
        %EMB &  $[[64, 16], [64, 2]]$ & $0.05$ & $366$ & $1$ & $38.2$ \\
		%ET & evapotranspiration & $\si{mm}$ \\ 
		\bottomrule
	\end{tabular}
 \label{tab.: CS1full PM cali}
\end{table}


\subsubsection{Inference}

The variable importance analysis with the full data set for the embedded network (Embedded$_{raw}$: sensitivity of network predictions, Embedded$_{preles}$: sensitivity of embedded preles predictions) is shown in Fig. \ref{fig:via_emb_cs1}.

\begin{figure}[htb]
\centering
\includegraphics[scale=0.7]{figures/via_emb_cs1.pdf}
\caption{Case study 1: Variable importance analysis in June with the full data set for the physics embedding network in the temporal prediction scenario.}
\label{fig:via_emb_cs1}
\end{figure}

The variable importance analysis with the full data set for the bias correction network of \textbf{all case studies} is shown in Fig. \ref{fig:via_res}.

\begin{figure}[htb]
\centering
\includegraphics[width=\textwidth]{figures/via_res.pdf}
\caption{Variable importance analysis in June with the full data set for the bias correction network of \textbf{all case studies} (see columns).}
\label{fig:via_res}
\end{figure}

\FloatBarrier

\subsection{Case study 2: spatial multi-site prediction}
\subsubsection{Network architecture and hyperparameter search}
We run a combined random grid search to specify network architectures and hyperparameters, identical to case study 1.

\begin{table}
	\caption{Case study 2-3: Full data architecture and hyper-parameters for each model and the temporal experiment} \label{tab: vars}	
	\centering
	\begin{tabular}{lccccc} % alignment: left, centre, right
		\toprule
		Model  & Architecture & LR & BS & $\lambda$ & $i$ \\ 
		\midrule
		NN  & $[2, 16]$ & $0.0041$ & $2$ & - & $4.6764$ \\
		BC & $[2, 8, 4, 16]$ & $0.0082$ & $32$ & - & $10.4112$ \\
        PP &  $[2, 8]$ & $0.0306$ & $64$ & - & $5.8998$ \\
        PR &  $[2, 16, 16]$ & $0.0061$ & $4$ & $0.0051$ & $6.3038$ \\
        %EMB &  $[[64], [256,2]]$ & $0.002$ & $366$ & $1$ & $247.4949$ \\
		%ET & evapotranspiration & $\si{mm}$ \\ 
		\bottomrule
	\end{tabular}
 \label{tab.:NAS}
\end{table}

\begin{table}
	\caption{Case study 2-3: Sparse data architecture and hyper-parameters for each model and the temporal experiment} \label{tab: varss}	
	\centering
	\begin{tabular}{lccccc} % alignment: left, centre, right
		\toprule
		Model  & Architecture & LR & BS & $\lambda$ & $i$ \\ 
		\midrule
		NN  & $[2, 128, 32, 8]$ & $0.002$ & $8$ & - & $5.1329$ \\
		BC & $[2, 16]$ & $0.0796$ & $64$ & - & $16.2473$ \\
        PP &  $[2]$ & $0.0082$ & $32$ & - & $5.4535$ \\
        PR &  $[2, 128, 4, 32]$ & $0.0061$ & $32$ & $0.0704$ & $5.8726$ \\
        %EMB &  $[[16], [8]]$ & $0.03$ & $366$ & $1$ & $200.3370$ \\
		%ET & evapotranspiration & $\si{mm}$ \\ 
		\bottomrule
	\end{tabular}
 \label{tab.:NAS}
\end{table}


\subsubsection{Bayesian Calibration of the process model}
\subsubsection{Evaluation}


The spatial predictions for the full evaluation year 2008 given the full and sparse data set are shown in Fig. \ref{fig:temp_full_cs2} and \ref{fig:temp_sparse_cs2}. 

\begin{figure}[htb]
\centering
\includegraphics[scale=0.75]{figures/temporalpredictions_full_cs2.pdf}
\caption{Case study 2: Spatial predictions over the year 2008 with the full data set.}
\label{fig:temp_full_cs2}
\end{figure}

\begin{figure}[htb]
\centering
\includegraphics[scale=0.75]{figures/temporalpredictions_sparse_cs2.pdf}
\caption{Case study 2: Spatial predictions over the year 2008 with the sparse data set.}
\label{fig:temp_sparse_cs2}
\end{figure}


Next, we compare the PM parameters predicted by the physics embedding network in the evaluation with the standalone PM parameters in Tab.~\ref{tab: CS2full PM cali}. 

\begin{table}
	\caption{Case study 2: PM parameters predicted in the physics embedding during evaluation vs. calibrated standalone PM parameters in the full data (top) and sparse data regime (bottom). Mean values are given over all folds with the standard error. An asterisk indicates default parameter values were taken.} \label{tab: CS2full PM cali}	
	\centering
	\begin{tabular}{lcc} % alignment: left, centre, right
		\toprule
		  Parameter & Physics embedding & PM \\ 
		\midrule
		  p1  & $412.9727 \pm 0.0995$ & $413^*$ \\
		  p5 & $1.1879 \pm 0.0513$ & $0.8834 \pm 0.1586$ \\
        p8 & $17.1789 \pm 0.0999$ & $21.9373\pm 4.3287$ \\
        p9 & $-0.0530 \pm 0.1134$ & $-0.4260 \pm 0.1451$ \\
        p11 & $0.8986 \pm 0.0762$ & $0.7673 \pm 0.0545$ \\
        p14 & $0.0382 \pm 0.1121$ & $0.8742 \pm 0.6853$ \\
        p15 & $1.1055 \pm 0.1056$  & $0.3199 \pm 0.2917$ \\
        p16 & $0.0624 \pm 0.0510$ & $0.0765\pm 0.0443$ \\
        p18 & $0.5265 \pm 0.0631$ & $1.5372\pm 1.5135$ \\
        p19 & $1.1724 \pm 0.0574$ & $1.2^*$ \\
        p20 & $0.0453 \pm 0.1581$ & $0.33^*$ \\
        p21 & $4.9367 \pm 0.1003$ & $4.9705^*$ \\
        %EMB &  $[[64, 16], [64, 2]]$ & $0.05$ & $366$ & $1$ & $38.2$ \\
		%ET & evapotranspiration & $\si{mm}$ \\ 
        %EMB &  $[[64, 16], [64, 2]]$ & $0.05$ & $366$ & $1$ & $38.2$ \\
		%ET & evapotranspiration & $\si{mm}$ \\ 
		\bottomrule
	\end{tabular}
 \begin{tabular}{lcc} % alignment: left, centre, right
		\toprule
		  Parameter & Physics embedding & PM \\ 
		\midrule
		  p1  & $412.8733 \pm 0.0639$ & $413^*$ \\
		  p5 & $0.9528 \pm 0.0405$ & $1.1884 \pm 0.1427$ \\
        p8 & $16.9842 \pm 0.0869$ & $19.9236\pm 2.7435$ \\
        p9 & $0.02389 \pm 0.0662$ & $-0.5355 \pm 0.1429$ \\
        p11 & $0.8094 \pm 0.0574$ & $0.5721 \pm 0.1418$ \\
        p14 & $-0.0901 \pm 0.0236$ & $3.6542 \pm 2.0651$ \\
        p15 & $1.1722 \pm 0.0464$  & $0.7216 \pm 0.2582$ \\
        p16 & $0.0156 \pm 0.0489$ & $0.0162\pm 0.1545$ \\
        p18 & $0.4209 \pm 0.0428$ & $5.8237\pm 2.3146$ \\
        p19 & $1.0070 \pm 0.0708$ & $1.2^*$ \\
        p20 & $-0.0408 \pm 0.0631$ & $0.33^*$ \\
        p21 & $5.0595 \pm 0.0411$ & $4.9705^*$ \\
        %EMB &  $[[64, 16], [64, 2]]$ & $0.05$ & $366$ & $1$ & $38.2$ \\
		%ET & evapotranspiration & $\si{mm}$ \\ 
		\bottomrule
	\end{tabular}
 \label{tab.: CS2full PM cali}
\end{table}


\subsubsection{Inference}

The variable importance analysis with the full data set for the physics embedding network (Embedded$_{raw}$: sensitivity of network predictions, Embedded$_{preles}$: sensitivity of embedded preles predictions) is shown in Fig. \ref{fig:via_emb_cs2}.

\begin{figure}[htb]
\centering
\includegraphics[scale=0.75]{figures/via_emb_cs2.pdf}
\caption{Case study 2: Variable importance analysis in June with the full data set for the physics embedding network in the spatial prediction scenario.}
\label{fig:via_emb_cs2}
\end{figure}

\subsection{Case study 3: spatio-temporal prediction}

\subsubsection{Network architecture and hyperparameter search}
For simplicity, we use the results of the architecture and hyperparameter search of case study 2 to define model parameters in this case study.

\subsubsection{Bayesian Calibration of the process model}

PRELES was re-calibrated using the Bayesian Tools package (see main document). A Markov Chain Monte Carlo simulation using the DREAMzs sampler was used. We ran three chains at 50000 iterations each. The results for case study 3 in the full data scenario are shown in Fig. \ref{fig:BayesianPosteriors}.

\begin{figure}
    \centering
    \includegraphics[width=.99\textwidth]{figures/Pmultisite_fit_BayesPriors_exp3_full.pdf}
    \caption{Posterior distributions for case study 3 of the spatio-temporal re-calibrated PRELES parameters under full data availability.}
    \label{fig:BayesianPosteriors}
\end{figure}

\subsubsection{Evaluation}

The spatio-temporal predictions for the full evaluation year 2008 with the full and sparse data set are shown in Fig. \ref{fig:temp_full_c3} and \ref{fig:temp_sparse_c3}. 

\begin{figure}[htb]
\centering
\includegraphics[scale=0.75]{figures/temporalpredictions_full_cs3.pdf}
\caption{Case study 3: Spatio-temporal predictions for the year 2008 with the full data set.}
\label{fig:temp_full_c3}
\end{figure}

\begin{figure}[htb]
\centering
\includegraphics[scale=0.75]{figures/temporalpredictions_sparse_cs3.pdf}
\caption{Case study 3: Spatio-temporal predictions for the year 2008 with the full data set.}
\label{fig:temp_sparse_c3}
\end{figure}

Next, we compare the PM parameters predicted by the physics embedding network in the evaluation with the standalone PM parameters in Tab.~\ref{tab: CS3full PM cali}. 

\begin{table}
	\caption{Case study 3: PM parameters predicted in the physics embedding during evaluation vs. calibrated standalone PM parameters in the full data (top) and sparse data regime (bottom). Mean values are given over all folds with the standard error. An asterisk indicates default parameter values were taken.} \label{tab: CS3full PM cali}	
	\centering
	\begin{tabular}{lcc} % alignment: left, centre, right
		\toprule
		  Parameter & Physics embedding & PM \\ 
		\midrule
		  p1  & $412.9717 \pm 0.0651$ & $413^*$ \\
		  p5 & $0.9227 \pm 0.1217$ & $0.9240 \pm 0.1395$ \\
        p8 & $16.9626 \pm 0.1394$ & $21.9664\pm 4.9185$ \\
        p9 & $0.0994 \pm 0.0433$ & $-0.5393 \pm 0.0737$ \\
        p11 & $0.9101 \pm 0.0574$ & $0.7717 \pm 0.0710$ \\
        p14 & $0.0722 \pm 0.0645$ & $3.3053 \pm 1.7754$ \\
        p15 & $1.0419 \pm 0.0902$  & $0.6728 \pm 0.2993$ \\
        p16 & $-0.0066 \pm 0.0662$ & $0.0410\pm 0.0335$ \\
        p18 & $0.5269 \pm 0.0379$ & $4.4528\pm 2.5584$ \\
        p19 & $0.8905 \pm 0.1166$ & $1.2^*$ \\
        p20 & $-0.0113 \pm 0.0450$ & $0.33^*$ \\
        p21 & $4.9852 \pm 0.0545$ & $4.9705^*$ \\
        %EMB &  $[[64, 16], [64, 2]]$ & $0.05$ & $366$ & $1$ & $38.2$ \\
		%ET & evapotranspiration & $\si{mm}$ \\ 
        %EMB &  $[[64, 16], [64, 2]]$ & $0.05$ & $366$ & $1$ & $38.2$ \\
		%ET & evapotranspiration & $\si{mm}$ \\ 
		\bottomrule
	\end{tabular}
 \begin{tabular}{lcc} % alignment: left, centre, right
		\toprule
		  Parameter & Physics embedding & PM \\ 
		\midrule
		  p1  & $413.1141 \pm 0.0251$ & $413^*$ \\
		  p5 & $1.1132 \pm 0.0634$ & $1.3742 \pm 0.2845$ \\
        p8 & $17.0775 \pm 0.0915$ & $19.8289\pm 4.2376$ \\
        p9 & $-0.0363 \pm 0.0218$ & $-0.7323 \pm 0.0776$ \\
        p11 & $0.8814 \pm 0.0518$ & $0.6183 \pm 0.1606$ \\
        p14 & $-0.0961 \pm 0.0177$ & $3.0968 \pm 1.1339$ \\
        p15 & $1.0461 \pm 0.1291$  & $0.7067 \pm 0.2474$ \\
        p16 & $-0.0354 \pm 0.0237$ & $0.2374\pm 0.1385$ \\
        p18 & $0.5345 \pm 0.0229$ & $4.8494\pm 2.1220$ \\
        p19 & $0.9046 \pm 0.0762$ & $1.2^*$ \\
        p20 & $-0.0228 \pm 0.1239$ & $0.33^*$ \\
        p21 & $4.9306 \pm 0.0345$ & $4.9705^*$ \\
        %EMB &  $[[64, 16], [64, 2]]$ & $0.05$ & $366$ & $1$ & $38.2$ \\
		%ET & evapotranspiration & $\si{mm}$ \\ 
		\bottomrule
	\end{tabular}
 \label{tab.: CS3full PM cali}
\end{table}


\subsubsection{Inference}

The variable importance analysis with the full data set for the physics embedding network (Embedded$_{raw}$: sensitivity of network predictions, Embedded$_{preles}$: sensitivity of embedded preles predictions) is shown in Fig. \ref{fig:via_emb_cs3}.

\begin{figure}[htb]
\centering
\includegraphics[scale=0.75]{figures/via_emb_cs3.pdf}
\caption{Case study 3: Variable importance analysis in June with the full data set for the physics embedding network in the spatio-temporal prediction scenario.}
\label{fig:via_emb_cs3}
\end{figure}
\renewcommand{\bibname}{References}
\bibliographystyle{mybib.bst}
\bibliography{SI}


\end{document}
