# Supplementary material for: Process‐Informed Neural Networks: A Hybrid Modelling Approach to Improve Predictive Performance and Inference of Neural Networks in Ecology and Beyond
Source: Ecol Lett. 2024 Dec 3;27(11):e70012. doi: 10.1111/ele.70012 (PMC11613309; doi:10.1111/ele.70012)
Supplement: Supplementary file 1 — Data S1. [file ELE-27-0-s001.zip › SI.toc]

\contentsline {section}{\numberline {1}Pipeline}{3}{section.1}
\contentsline {subsection}{\numberline {1.1}Structure}{3}{subsection.1.1}
\contentsline {subsection}{\numberline {1.2}Download code}{3}{subsection.1.2}
\contentsline {subsection}{\numberline {1.3}Reproducibility}{5}{subsection.1.3}
\contentsline {section}{\numberline {2}Data}{5}{section.2}
\contentsline {subsection}{\numberline {2.1}Source}{5}{subsection.2.1}
\contentsline {subsection}{\numberline {2.2}Preprocessing}{5}{subsection.2.2}
\contentsline {subsection}{\numberline {2.3}Normalisation}{7}{subsection.2.3}
\contentsline {section}{\numberline {3}Technical details}{8}{section.3}
\contentsline {subsection}{\numberline {3.1}Domain adaptation}{8}{subsection.3.1}
\contentsline {subsection}{\numberline {3.2}Physics embedding}{9}{subsection.3.2}
\contentsline {section}{\numberline {4}Case studies}{10}{section.4}
\contentsline {subsection}{\numberline {4.1}Case study 1: temporal on-site prediction}{10}{subsection.4.1}
\contentsline {subsubsection}{\numberline {4.1.1}Network architecture and hyperparameter search}{10}{subsubsection.4.1.1}
\contentsline {subsubsection}{\numberline {4.1.2}Bayesian Calibration of the process model}{10}{subsubsection.4.1.2}
\contentsline {subsubsection}{\numberline {4.1.3}Evaluation}{12}{subsubsection.4.1.3}
\contentsline {subsubsection}{\numberline {4.1.4}Inference}{12}{subsubsection.4.1.4}
\contentsline {subsection}{\numberline {4.2}Case study 2: spatial multi-site prediction}{17}{subsection.4.2}
\contentsline {subsubsection}{\numberline {4.2.1}Network architecture and hyperparameter search}{17}{subsubsection.4.2.1}
\contentsline {subsubsection}{\numberline {4.2.2}Bayesian Calibration of the process model}{17}{subsubsection.4.2.2}
\contentsline {subsubsection}{\numberline {4.2.3}Evaluation}{17}{subsubsection.4.2.3}
\contentsline {subsubsection}{\numberline {4.2.4}Inference}{20}{subsubsection.4.2.4}
\contentsline {subsection}{\numberline {4.3}Case study 3: spatio-temporal prediction}{20}{subsection.4.3}
\contentsline {subsubsection}{\numberline {4.3.1}Network architecture and hyperparameter search}{20}{subsubsection.4.3.1}
\contentsline {subsubsection}{\numberline {4.3.2}Bayesian Calibration of the process model}{20}{subsubsection.4.3.2}
\contentsline {subsubsection}{\numberline {4.3.3}Evaluation}{22}{subsubsection.4.3.3}
\contentsline {subsubsection}{\numberline {4.3.4}Inference}{22}{subsubsection.4.3.4}
